# Supplementary material for: 3-(4-Methyl­phen­yl)-4-[(thio­semi­carba­zono)meth­yl]-1,2,3-oxa­diazol-3-ium-5-olate 1,4-dioxane hemisolvate
Source: Acta Crystallogr Sect E Struct Rep Online. 2013 Apr 13;69(Pt 5):o727. doi: 10.1107/S1600536813008805 (PMC3648259; doi:10.1107/S1600536813008805)
Supplement: Supplementary file 1 [file e-69-0o727-sup1.cif]

##############################################################################
#                                                                            #
# This CIF contains the data in a paper accepted for publication in          #
# Acta Crystallographica Section E. It conforms to the requirements of       #
# Notes for Authors for Acta Crystallographica Section E, and has been       #
# peer reviewed under the auspices of the IUCr Commission on Journals.       #
#                                                                            #
# Full details of the Crystallographic Information File format               #
# are given in the paper "The Crystallographic Information File (CIF):       #
# a New Standard Archive File for Crystallography" by S. R. Hall, F. H.      #
# Allen and I. D. Brown [Acta Cryst. (1991), A47, 655-685].                  #
#                                                                            #
# The current version of the core CIF dictionary is obtainable from          #
# ftp://ftp.iucr.org/pub/cif_core.dic.                                       #
#                                                                            #
# Software is freely available for graphical display of the structure(s)     #
# in this CIF. For information consult the CIF software page                 #
# http://www.iucr.org/resources/cif/software.                                #
#                                                                            #
# This file may be used for bona fide research purposes within the           #
# scientific community so long as proper attribution is given to the journal # 
# article from which it was obtained.                                        #
#                                                                            #
##############################################################################
data_global
_audit_creation_method     'form.cif (version 2.0)'
_journal_data_validation_number     ?
_journal_date_recd_electronic     2013-03-13
_journal_date_accepted     2013-04-01
_journal_name_full     'Acta Crystallographica, Section E'
_journal_year     2013
_journal_volume     69
_journal_issue      5
_journal_page_first     o727
_journal_page_last     o727
_journal_paper_category     QO
_journal_paper_doi     10.1107/S1600536813008805
_journal_coeditor_code     IS5258
_publ_contact_author_name     'Dr. Abdul Razak Ibrahim'
_publ_contact_author_address
;
      X-ray Crystallography Unit
      School of Physics
      Universiti Sains Malaysia
      11800 USM, Penang
      Malaysia
;
_publ_contact_author_email     'arazaki@usm.my'
_publ_contact_author_fax     '604 6579150'
_publ_contact_author_phone     '604 6535306'
_publ_section_title
;
3-(4-Methylphenyl)-4-[(thiosemicarbazono)methyl]-1,2,3-oxadiazol-3-ium-5-olate
1,4-dioxane hemisolvate
;
loop_
    _publ_author_name
    _publ_author_footnote
    _publ_author_address
    'Abdul Rahiman, M.' ?
;
      Department of PG Studies in Chemistry
      Government Science College
      Hassan 573 201, India
;
    'Ravikumar, G. N.' ?
;
      Department of PG Studies in Chemistry
      Government Science College
      Hassan 573 201, India
;
    'Wan-Sin Loh'
;
      Thomson Reuters ResearcherID: C-7581-2009.
;
;
      X-ray Crystallography Unit
      School of Physics
      Universiti Sains Malaysia
      11800 USM, Penang
      Malaysia
;
    'Ibrahim Abdul Razak'
;
      Thomson Reuters ResearcherID: A-5599-2009.
;
;
      X-ray Crystallography Unit
      School of Physics
      Universiti Sains Malaysia
      11800 USM, Penang
      Malaysia
;
data_I
_audit_creation_method     SHELXL-97
_chemical_name_systematic
;
3-(4-Methylphenyl)-4-[(thiosemicarbazono)methyl]-1,2,3-oxadiazol-3-ium-5-olate
1,4-dioxane hemisolvate
;
_chemical_name_common
;
3-(<i>p</i>-Tolyl)-sydnone-4-thiosemicarbazone 1,4-dioxane hemisolvate
;
_chemical_formula_moiety     'C11 H11 N5 O2 S, 0.5(C4 H8 O2)'
_chemical_formula_sum     'C13 H15 N5 O3 S'
_chemical_formula_iupac     'C11 H11 N5 O2 S, 0.5C4 H8 O2'
_chemical_formula_weight     321.36
_chemical_melting_point     ?
_symmetry_cell_setting     triclinic
_symmetry_space_group_name_H-M     'P -1'
_symmetry_space_group_name_Hall     '-P 1'
loop_
    _symmetry_equiv_pos_as_xyz
    'x, y, z'
    '-x, -y, -z'
_cell_length_a     7.74630(10)
_cell_length_b     9.37760(10)
_cell_length_c     10.4449(2)
_cell_angle_alpha     79.6890(10)
_cell_angle_beta     87.1680(10)
_cell_angle_gamma     87.4610(10)
_cell_volume     745.085(19)
_cell_formula_units_Z     2
_cell_measurement_reflns_used     9931
_cell_measurement_theta_min     2.21
_cell_measurement_theta_max     32.66
_cell_measurement_temperature     100.0(10)
_exptl_crystal_description     'block'
_exptl_crystal_colour     'yellow'
_exptl_crystal_size_max     0.35
_exptl_crystal_size_mid     0.29
_exptl_crystal_size_min     0.24
_exptl_crystal_density_diffrn     1.432
_exptl_crystal_density_meas     ?
_exptl_crystal_density_method     'not measured'
_exptl_crystal_F_000     336
_exptl_absorpt_coefficient_mu     0.238
_exptl_absorpt_correction_type     multi-scan
_exptl_absorpt_process_details     '(<i>SADABS</i>; Bruker, 2009)'
_exptl_absorpt_correction_T_min     0.9214
_exptl_absorpt_correction_T_max     0.9444
_exptl_special_details
;
The crystal was placed in the cold stream of an Oxford Cryosystems Cobra
open-flow nitrogen cryostat (Cosier & Glazer, 1986) operating at 100.0(1) K.
;
_diffrn_ambient_temperature     100.00(10)
_diffrn_radiation_type     MoK\a
_diffrn_radiation_wavelength     0.71073
_diffrn_radiation_source     'fine-focus sealed tube'
_diffrn_radiation_monochromator     graphite
_diffrn_measurement_device_type
;
Bruker APEXII CCD area-detector
;
_diffrn_measurement_method     '\f and \w scans'
_diffrn_detector_area_resol_mean     ?
_diffrn_reflns_number     19865
_diffrn_reflns_av_R_equivalents     0.0207
_diffrn_reflns_av_sigmaI/netI     0.0217
_diffrn_reflns_theta_min     1.98
_diffrn_reflns_theta_max     32.66
_diffrn_reflns_theta_full     32.66
_diffrn_measured_fraction_theta_max     0.990
_diffrn_measured_fraction_theta_full     0.990
_diffrn_reflns_limit_h_min     -11
_diffrn_reflns_limit_h_max     11
_diffrn_reflns_limit_k_min     -14
_diffrn_reflns_limit_k_max     14
_diffrn_reflns_limit_l_min     -15
_diffrn_reflns_limit_l_max     15
_diffrn_standards_number     0
_diffrn_standards_interval_count     .
_diffrn_standards_interval_time     .
_diffrn_standards_decay_%     ?
_refine_special_details
;
Refinement of <i>F</i>^2^ against ALL reflections. The weighted <i>R</i>-factor
<i>wR</i> and goodness of fit <i>S</i> are based on <i>F</i>^2^, conventional
<i>R</i>-factors <i>R</i> are based on <i>F</i>, with <i>F</i> set to zero for
negative <i>F</i>^2^. The threshold expression of <i>F</i>^2^ >
\s(<i>F</i>^2^) is used only for calculating <i>R</i>-factors(gt) <i>etc</i>.
and is not relevant to the choice of reflections for refinement.
<i>R</i>-factors based on <i>F</i>^2^ are statistically about twice as large
as those based on <i>F</i>, and <i>R</i>- factors based on ALL data will be
even larger.
;
_reflns_number_total     5407
_reflns_number_gt     4782
_reflns_threshold_expression     I>2\s(I)
_refine_ls_structure_factor_coef     Fsqd
_refine_ls_matrix_type     full
_refine_ls_R_factor_all     0.0416
_refine_ls_R_factor_gt     0.0349
_refine_ls_wR_factor_gt     0.0853
_refine_ls_wR_factor_ref     0.0903
_refine_ls_goodness_of_fit_ref     1.081
_refine_ls_restrained_S_all     1.081
_refine_ls_number_reflns     5407
_refine_ls_number_parameters     212
_refine_ls_number_restraints     0
_refine_ls_hydrogen_treatment     mixed
_refine_ls_weighting_scheme     calc
_refine_ls_weighting_details
         'calc w=1/[\s^2^(Fo^2^)+(0.0369P)^2^+0.3100P] where P=(Fo^2^+2Fc^2^)/3'
_atom_sites_solution_hydrogens     geom
_atom_sites_solution_primary     direct
_atom_sites_solution_secondary     difmap
_refine_ls_shift/su_max     0.002
_refine_ls_shift/su_mean     0.001
_refine_diff_density_max     0.432
_refine_diff_density_min     -0.241
_refine_ls_extinction_method     none
_refine_ls_extinction_coef     ?
loop_
    _atom_type_symbol
    _atom_type_description
    _atom_type_scat_dispersion_real
    _atom_type_scat_dispersion_imag
    _atom_type_scat_source
    'C' 'C' 0.0033 0.0016
                         'International Tables Vol C Tables 4.2.6.8 and 6.1.1.4'
    'H' 'H' 0.0000 0.0000
                         'International Tables Vol C Tables 4.2.6.8 and 6.1.1.4'
    'N' 'N' 0.0061 0.0033
                         'International Tables Vol C Tables 4.2.6.8 and 6.1.1.4'
    'O' 'O' 0.0106 0.0060
                         'International Tables Vol C Tables 4.2.6.8 and 6.1.1.4'
    'S' 'S' 0.1246 0.1234
                         'International Tables Vol C Tables 4.2.6.8 and 6.1.1.4'
_computing_data_collection     'APEX2 (Bruker, 2009)'
_computing_cell_refinement     'SAINT (Bruker, 2009)'
_computing_data_reduction     'SAINT (Bruker, 2009)'
_computing_structure_solution     'SHELXTL (Sheldrick, 2008)'
_computing_structure_refinement     'SHELXTL (Sheldrick, 2008)'
_computing_molecular_graphics     'SHELXTL (Sheldrick, 2008)'
_computing_publication_material
;
SHELXTL (Sheldrick, 2008) and PLATON (Spek, 2009)
;
loop_
    _atom_site_type_symbol
    _atom_site_label
    _atom_site_fract_x
    _atom_site_fract_y
    _atom_site_fract_z
    _atom_site_U_iso_or_equiv
    _atom_site_adp_type
    _atom_site_calc_flag
    _atom_site_refinement_flags
    _atom_site_occupancy
    _atom_site_symmetry_multiplicity
    _atom_site_disorder_assembly
    _atom_site_disorder_group
    S S1 1.09153(3) 0.32862(3) -0.33706(2) 0.01659(6) Uani d . 1 1 . .
    O O1 0.47671(10) 0.67385(8) 0.20795(7) 0.01898(15) Uani d . 1 1 . .
    O O2 0.57636(11) 0.75787(8) 0.00058(8) 0.02035(15) Uani d . 1 1 . .
    N N1 0.59090(11) 0.46077(9) 0.24338(8) 0.01427(15) Uani d . 1 1 . .
    N N2 0.48951(12) 0.54926(10) 0.29962(9) 0.01841(17) Uani d . 1 1 . .
    N N3 0.79973(11) 0.49150(9) -0.07807(8) 0.01443(15) Uani d . 1 1 . .
    N N4 0.91376(11) 0.40423(9) -0.13781(8) 0.01460(15) Uani d . 1 1 . .
    N N5 0.90336(13) 0.57238(10) -0.32586(9) 0.01962(17) Uani d . 1 1 . .
    C C1 0.68059(14) 0.31717(11) 0.44782(10) 0.01739(18) Uani d . 1 1 . .
    H H1A 0.6855 0.4040 0.4823 0.021 Uiso calc R 1 1 . .
    C C2 0.72069(14) 0.18334(11) 0.52322(10) 0.01834(18) Uani d . 1 1 . .
    H H2A 0.7512 0.1787 0.6109 0.022 Uiso calc R 1 1 . .
    C C3 0.71703(13) 0.05535(11) 0.47262(10) 0.01713(18) Uani d . 1 1 . .
    C C4 0.66732(14) 0.06363(11) 0.34462(10) 0.01855(18) Uani d . 1 1 . .
    H H4A 0.6633 -0.0228 0.3095 0.022 Uiso calc R 1 1 . .
    C C5 0.62369(14) 0.19592(11) 0.26773(10) 0.01751(18) Uani d . 1 1 . .
    H H5A 0.5883 0.2008 0.1812 0.021 Uiso calc R 1 1 . .
    C C6 0.63314(13) 0.32100(10) 0.32082(9) 0.01490(17) Uani d . 1 1 . .
    C C7 0.57264(13) 0.65882(11) 0.09278(10) 0.01562(17) Uani d . 1 1 . .
    C C8 0.64729(12) 0.51563(10) 0.11978(9) 0.01360(16) Uani d . 1 1 . .
    C C9 0.76555(12) 0.44016(10) 0.04353(9) 0.01363(16) Uani d . 1 1 . .
    H H9A 0.8197 0.3512 0.0827 0.016 Uiso calc R 1 1 . .
    C C10 0.96088(12) 0.44310(10) -0.26539(9) 0.01415(16) Uani d . 1 1 . .
    C C11 0.76728(15) -0.08866(12) 0.55341(11) 0.0222(2) Uani d . 1 1 . .
    H H11A 0.6967 -0.1643 0.5313 0.033 Uiso calc R 1 1 . .
    H H11B 0.7480 -0.0838 0.6460 0.033 Uiso calc R 1 1 . .
    H H11C 0.8898 -0.1117 0.5356 0.033 Uiso calc R 1 1 . .
    O O3 -0.07175(11) 0.12953(8) 1.03347(8) 0.02138(16) Uani d . 1 1 . .
    C C12 0.07792(15) 0.05932(12) 1.09562(11) 0.0217(2) Uani d . 1 1 . .
    H H12A 0.0419 -0.0077 1.1759 0.026 Uiso calc R 1 1 . .
    H H12B 0.1517 0.1328 1.1203 0.026 Uiso calc R 1 1 . .
    C C13 -0.17918(15) 0.02410(13) 0.99557(12) 0.0237(2) Uani d . 1 1 . .
    H H13A -0.2815 0.0737 0.9518 0.028 Uiso calc R 1 1 . .
    H H13B -0.2203 -0.0436 1.0739 0.028 Uiso calc R 1 1 . .
    H H1N4 0.947(2) 0.3189(18) -0.0967(16) 0.028(4) Uiso d . 1 1 . .
    H H1N5 0.919(2) 0.5963(19) -0.4101(18) 0.036(4) Uiso d . 1 1 . .
    H H2N5 0.826(2) 0.6209(18) -0.2864(16) 0.030(4) Uiso d . 1 1 . .
loop_
    _atom_site_aniso_label
    _atom_site_aniso_U_11
    _atom_site_aniso_U_22
    _atom_site_aniso_U_33
    _atom_site_aniso_U_12
    _atom_site_aniso_U_13
    _atom_site_aniso_U_23
    S1 0.02010(12) 0.01732(11) 0.01242(10) 0.00041(8) 0.00249(8) -0.00394(8)
    O1 0.0199(3) 0.0181(3) 0.0193(3) 0.0032(3) 0.0007(3) -0.0054(3)
    O2 0.0241(4) 0.0157(3) 0.0206(4) 0.0000(3) -0.0040(3) -0.0009(3)
    N1 0.0148(3) 0.0160(3) 0.0123(3) -0.0012(3) 0.0019(3) -0.0038(3)
    N2 0.0190(4) 0.0195(4) 0.0168(4) 0.0016(3) 0.0036(3) -0.0054(3)
    N3 0.0155(3) 0.0152(3) 0.0129(3) -0.0005(3) 0.0013(3) -0.0036(3)
    N4 0.0182(4) 0.0145(3) 0.0107(3) 0.0008(3) 0.0022(3) -0.0021(3)
    N5 0.0247(4) 0.0181(4) 0.0139(4) 0.0032(3) 0.0046(3) 0.0006(3)
    C1 0.0214(4) 0.0179(4) 0.0133(4) -0.0031(4) 0.0020(3) -0.0042(3)
    C2 0.0215(5) 0.0214(4) 0.0123(4) -0.0021(4) -0.0009(3) -0.0031(3)
    C3 0.0170(4) 0.0184(4) 0.0149(4) -0.0002(3) 0.0018(3) -0.0007(3)
    C4 0.0240(5) 0.0168(4) 0.0153(4) -0.0014(4) 0.0013(3) -0.0042(3)
    C5 0.0224(5) 0.0180(4) 0.0125(4) -0.0027(4) 0.0012(3) -0.0037(3)
    C6 0.0166(4) 0.0155(4) 0.0121(4) -0.0018(3) 0.0025(3) -0.0015(3)
    C7 0.0158(4) 0.0161(4) 0.0160(4) -0.0012(3) -0.0012(3) -0.0056(3)
    C8 0.0149(4) 0.0138(4) 0.0120(4) -0.0007(3) 0.0013(3) -0.0026(3)
    C9 0.0148(4) 0.0139(4) 0.0124(4) -0.0012(3) 0.0007(3) -0.0032(3)
    C10 0.0149(4) 0.0155(4) 0.0122(4) -0.0027(3) 0.0012(3) -0.0026(3)
    C11 0.0242(5) 0.0199(5) 0.0206(5) 0.0029(4) -0.0003(4) 0.0004(4)
    O3 0.0263(4) 0.0143(3) 0.0233(4) 0.0020(3) 0.0021(3) -0.0041(3)
    C12 0.0271(5) 0.0205(5) 0.0178(5) -0.0019(4) -0.0015(4) -0.0036(4)
    C13 0.0207(5) 0.0227(5) 0.0281(5) 0.0016(4) -0.0007(4) -0.0060(4)
_geom_special_details
;
All e.s.d.'s (except the e.s.d. in the dihedral angle between two l.s. planes)
are estimated using the full covariance matrix. The cell e.s.d.'s are taken
into account individually in the estimation of e.s.d.'s in distances, angles
and torsion angles; correlations between e.s.d.'s in cell parameters are only
used when they are defined by crystal symmetry. An approximate (isotropic)
treatment of cell e.s.d.'s is used for estimating e.s.d.'s involving l.s.
planes.
;
loop_
    _geom_bond_atom_site_label_1
    _geom_bond_atom_site_label_2
    _geom_bond_site_symmetry_2
    _geom_bond_distance
    _geom_bond_publ_flag
    S1 C10 . 1.6893(10) ?
    O1 N2 . 1.3749(12) ?
    O1 C7 . 1.4079(12) ?
    O2 C7 . 1.2126(12) ?
    N1 N2 . 1.3122(11) ?
    N1 C8 . 1.3597(12) ?
    N1 C6 . 1.4449(13) ?
    N3 C9 . 1.2939(12) ?
    N3 N4 . 1.3797(11) ?
    N4 C10 . 1.3534(12) ?
    N4 H1N4 . 0.871(16) ?
    N5 C10 . 1.3316(13) ?
    N5 H1N5 . 0.872(18) ?
    N5 H2N5 . 0.868(17) ?
    C1 C6 . 1.3878(14) ?
    C1 C2 . 1.3884(14) ?
    C1 H1A . 0.9500 ?
    C2 C3 . 1.3972(14) ?
    C2 H2A . 0.9500 ?
    C3 C4 . 1.3974(14) ?
    C3 C11 . 1.5051(14) ?
    C4 C5 . 1.3897(14) ?
    C4 H4A . 0.9500 ?
    C5 C6 . 1.3903(14) ?
    C5 H5A . 0.9500 ?
    C7 C8 . 1.4244(13) ?
    C8 C9 . 1.4306(13) ?
    C9 H9A . 0.9500 ?
    C11 H11A . 0.9800 ?
    C11 H11B . 0.9800 ?
    C11 H11C . 0.9800 ?
    O3 C12 . 1.4329(14) ?
    O3 C13 . 1.4395(14) ?
    C12 C13 2_557 1.5076(16) ?
    C12 H12A . 0.9900 ?
    C12 H12B . 0.9900 ?
    C13 C12 2_557 1.5076(16) ?
    C13 H13A . 0.9900 ?
    C13 H13B . 0.9900 ?
loop_
    _geom_angle_atom_site_label_1
    _geom_angle_atom_site_label_2
    _geom_angle_atom_site_label_3
    _geom_angle_site_symmetry_1
    _geom_angle_site_symmetry_3
    _geom_angle
    _geom_angle_publ_flag
    N2 O1 C7 . . 111.07(7) ?
    N2 N1 C8 . . 114.90(8) ?
    N2 N1 C6 . . 116.69(8) ?
    C8 N1 C6 . . 128.37(8) ?
    N1 N2 O1 . . 104.63(7) ?
    C9 N3 N4 . . 113.44(8) ?
    C10 N4 N3 . . 120.28(8) ?
    C10 N4 H1N4 . . 118.9(11) ?
    N3 N4 H1N4 . . 120.4(11) ?
    C10 N5 H1N5 . . 119.6(12) ?
    C10 N5 H2N5 . . 119.2(11) ?
    H1N5 N5 H2N5 . . 118.8(15) ?
    C6 C1 C2 . . 118.34(9) ?
    C6 C1 H1A . . 120.8 ?
    C2 C1 H1A . . 120.8 ?
    C1 C2 C3 . . 121.26(9) ?
    C1 C2 H2A . . 119.4 ?
    C3 C2 H2A . . 119.4 ?
    C2 C3 C4 . . 118.66(9) ?
    C2 C3 C11 . . 120.90(9) ?
    C4 C3 C11 . . 120.44(9) ?
    C5 C4 C3 . . 121.25(9) ?
    C5 C4 H4A . . 119.4 ?
    C3 C4 H4A . . 119.4 ?
    C4 C5 C6 . . 118.22(9) ?
    C4 C5 H5A . . 120.9 ?
    C6 C5 H5A . . 120.9 ?
    C1 C6 C5 . . 122.23(9) ?
    C1 C6 N1 . . 117.89(9) ?
    C5 C6 N1 . . 119.87(9) ?
    O2 C7 O1 . . 120.50(9) ?
    O2 C7 C8 . . 135.35(10) ?
    O1 C7 C8 . . 104.14(8) ?
    N1 C8 C7 . . 105.26(8) ?
    N1 C8 C9 . . 123.94(9) ?
    C7 C8 C9 . . 130.70(9) ?
    N3 C9 C8 . . 120.84(9) ?
    N3 C9 H9A . . 119.6 ?
    C8 C9 H9A . . 119.6 ?
    N5 C10 N4 . . 117.10(9) ?
    N5 C10 S1 . . 124.08(7) ?
    N4 C10 S1 . . 118.81(7) ?
    C3 C11 H11A . . 109.5 ?
    C3 C11 H11B . . 109.5 ?
    H11A C11 H11B . . 109.5 ?
    C3 C11 H11C . . 109.5 ?
    H11A C11 H11C . . 109.5 ?
    H11B C11 H11C . . 109.5 ?
    C12 O3 C13 . . 110.28(8) ?
    O3 C12 C13 . 2_557 109.89(9) ?
    O3 C12 H12A . . 109.7 ?
    C13 C12 H12A 2_557 . 109.7 ?
    O3 C12 H12B . . 109.7 ?
    C13 C12 H12B 2_557 . 109.7 ?
    H12A C12 H12B . . 108.2 ?
    O3 C13 C12 . 2_557 109.94(9) ?
    O3 C13 H13A . . 109.7 ?
    C12 C13 H13A 2_557 . 109.7 ?
    O3 C13 H13B . . 109.7 ?
    C12 C13 H13B 2_557 . 109.7 ?
    H13A C13 H13B . . 108.2 ?
loop_
    _geom_torsion_atom_site_label_1
    _geom_torsion_atom_site_label_2
    _geom_torsion_atom_site_label_3
    _geom_torsion_atom_site_label_4
    _geom_torsion_site_symmetry_1
    _geom_torsion_site_symmetry_2
    _geom_torsion_site_symmetry_3
    _geom_torsion_site_symmetry_4
    _geom_torsion
    _geom_torsion_publ_flag
    C8 N1 N2 O1 . . . . -0.38(11) ?
    C6 N1 N2 O1 . . . . 177.55(8) ?
    C7 O1 N2 N1 . . . . 0.46(10) ?
    C9 N3 N4 C10 . . . . 179.48(9) ?
    C6 C1 C2 C3 . . . . 1.24(16) ?
    C1 C2 C3 C4 . . . . -1.73(16) ?
    C1 C2 C3 C11 . . . . 177.64(10) ?
    C2 C3 C4 C5 . . . . 0.61(16) ?
    C11 C3 C4 C5 . . . . -178.75(10) ?
    C3 C4 C5 C6 . . . . 0.93(16) ?
    C2 C1 C6 C5 . . . . 0.39(15) ?
    C2 C1 C6 N1 . . . . 179.72(9) ?
    C4 C5 C6 C1 . . . . -1.46(15) ?
    C4 C5 C6 N1 . . . . 179.22(9) ?
    N2 N1 C6 C1 . . . . -45.36(13) ?
    C8 N1 C6 C1 . . . . 132.25(11) ?
    N2 N1 C6 C5 . . . . 133.99(10) ?
    C8 N1 C6 C5 . . . . -48.40(14) ?
    N2 O1 C7 O2 . . . . 179.80(9) ?
    N2 O1 C7 C8 . . . . -0.36(10) ?
    N2 N1 C8 C7 . . . . 0.17(11) ?
    C6 N1 C8 C7 . . . . -177.48(9) ?
    N2 N1 C8 C9 . . . . 176.73(9) ?
    C6 N1 C8 C9 . . . . -0.92(16) ?
    O2 C7 C8 N1 . . . . 179.92(12) ?
    O1 C7 C8 N1 . . . . 0.12(10) ?
    O2 C7 C8 C9 . . . . 3.7(2) ?
    O1 C7 C8 C9 . . . . -176.11(10) ?
    N4 N3 C9 C8 . . . . -178.91(8) ?
    N1 C8 C9 N3 . . . . 172.48(9) ?
    C7 C8 C9 N3 . . . . -11.90(16) ?
    N3 N4 C10 N5 . . . . 5.06(14) ?
    N3 N4 C10 S1 . . . . -176.46(7) ?
    C13 O3 C12 C13 . . . 2_557 58.64(12) ?
    C12 O3 C13 C12 . . . 2_557 -58.67(12) ?
loop_
    _geom_hbond_atom_site_label_D
    _geom_hbond_atom_site_label_H
    _geom_hbond_atom_site_label_A
    _geom_hbond_site_symmetry_A
    _geom_hbond_distance_DH
    _geom_hbond_distance_HA
    _geom_hbond_distance_DA
    _geom_hbond_angle_DHA
    _geom_hbond_publ_flag
    N4 H1N4 O3 1_654 0.872(17) 2.040(17) 2.8624(12) 156.8(14) yes
    N5 H1N5 S1 2_764 0.872(18) 2.613(18) 3.4754(9) 170.2(14) yes
    C5 H5A O2 2_665 0.95 2.31 3.2215(13) 162 yes
    C9 H9A O3 1_654 0.95 2.34 3.1394(12) 141 yes
    C12 H12B O2 2_666 0.99 2.56 3.2626(14) 128 yes
    C11 H11A Cg1 2_656 0.98 2.94 3.5736(12) 123 yes
_iucr_refine_instructions_details
;
TITL a2_0m in P-1 (100K)
CELL 0.71073   7.7463   9.3776  10.4449  79.689  87.168  87.461
ZERR    2.00   0.0001   0.0001   0.0002   0.001   0.001   0.001
LATT  1
SFAC C H N O S
UNIT 26 30 10 6 2
TEMP -173.000
SIZE 0.243 0.289 0.35
L.S. 10
BOND $H
FMAP 2 1 60
PLAN 20
ACTA
CONF
OMIT -3   6  14
OMIT 1   8  14
WGHT    0.036900    0.310000
FVAR       0.72817
S1    5    1.091531    0.328616   -0.337064    11.00000    0.02010    0.01732 =
         0.01242   -0.00394    0.00249    0.00041
O1    4    0.476710    0.673849    0.207952    11.00000    0.01987    0.01806 =
         0.01929   -0.00539    0.00074    0.00318
O2    4    0.576359    0.757870    0.000583    11.00000    0.02413    0.01569 =
         0.02061   -0.00092   -0.00400    0.00004
N1    3    0.590900    0.460767    0.243381    11.00000    0.01483    0.01600 =
         0.01226   -0.00377    0.00190   -0.00116
N2    3    0.489508    0.549262    0.299619    11.00000    0.01905    0.01955 =
         0.01681   -0.00541    0.00355    0.00158
N3    3    0.799726    0.491497   -0.078073    11.00000    0.01546    0.01517 =
         0.01287   -0.00363    0.00135   -0.00045
N4    3    0.913765    0.404227   -0.137810    11.00000    0.01817    0.01447 =
         0.01070   -0.00211    0.00222    0.00077
N5    3    0.903357    0.572377   -0.325861    11.00000    0.02470    0.01812 =
         0.01386    0.00062    0.00457    0.00319
C1    1    0.680594    0.317167    0.447819    11.00000    0.02141    0.01790 =
         0.01334   -0.00420    0.00197   -0.00315
AFIX  43
H1A   2    0.685519    0.403951    0.482299    11.00000   -1.20000
AFIX   0
C2    1    0.720691    0.183339    0.523219    11.00000    0.02149    0.02138 =
         0.01232   -0.00311   -0.00088   -0.00208
AFIX  43
H2A   2    0.751201    0.178697    0.610890    11.00000   -1.20000
AFIX   0
C3    1    0.717029    0.055353    0.472616    11.00000    0.01701    0.01836 =
         0.01493   -0.00074    0.00184   -0.00021
C4    1    0.667318    0.063634    0.344621    11.00000    0.02395    0.01679 =
         0.01526   -0.00419    0.00132   -0.00140
AFIX  43
H4A   2    0.663272   -0.022810    0.309502    11.00000   -1.20000
AFIX   0
C5    1    0.623686    0.195923    0.267728    11.00000    0.02238    0.01803 =
         0.01249   -0.00374    0.00121   -0.00266
AFIX  43
H5A   2    0.588346    0.200764    0.181199    11.00000   -1.20000
AFIX   0
C6    1    0.633136    0.320995    0.320818    11.00000    0.01663    0.01545 =
         0.01209   -0.00154    0.00247   -0.00175
C7    1    0.572642    0.658824    0.092782    11.00000    0.01582    0.01612 =
         0.01604   -0.00559   -0.00123   -0.00116
C8    1    0.647294    0.515629    0.119776    11.00000    0.01489    0.01382 =
         0.01203   -0.00256    0.00127   -0.00068
C9    1    0.765550    0.440157    0.043526    11.00000    0.01482    0.01392 =
         0.01240   -0.00318    0.00071   -0.00117
AFIX  43
H9A   2    0.819674    0.351213    0.082669    11.00000   -1.20000
AFIX   0
C10   1    0.960885    0.443096   -0.265392    11.00000    0.01488    0.01546 =
         0.01217   -0.00258    0.00124   -0.00270
C11   1    0.767278   -0.088657    0.553414    11.00000    0.02418    0.01993 =
         0.02059    0.00045   -0.00033    0.00291
AFIX 137
H11A  2    0.696743   -0.164270    0.531260    11.00000   -1.50000
H11B  2    0.748036   -0.083789    0.645997    11.00000   -1.50000
H11C  2    0.889771   -0.111678    0.535592    11.00000   -1.50000
AFIX   0
O3    4   -0.071753    0.129529    1.033466    11.00000    0.02627    0.01429 =
         0.02331   -0.00409    0.00208    0.00197
C12   1    0.077925    0.059318    1.095625    11.00000    0.02706    0.02053 =
         0.01775   -0.00358   -0.00155   -0.00189
AFIX  23
H12A  2    0.041897   -0.007714    1.175921    11.00000   -1.20000
H12B  2    0.151662    0.132750    1.120334    11.00000   -1.20000
AFIX   0
C13   1   -0.179176    0.024102    0.995566    11.00000    0.02069    0.02271 =
         0.02815   -0.00602   -0.00068    0.00161
AFIX  23
H13A  2   -0.281464    0.073726    0.951827    11.00000   -1.20000
H13B  2   -0.220322   -0.043638    1.073860    11.00000   -1.20000
AFIX   0
H1N4  2    0.946626    0.318885   -0.096733    11.00000    0.02812
H1N5  2    0.919285    0.596275   -0.410070    11.00000    0.03632
H2N5  2    0.826162    0.620882   -0.286403    11.00000    0.03049
HKLF 4
REM  a2_0m in P-1 (100K)
REM R1 =  0.0349 for   4782 Fo > 4sig(Fo)  and  0.0416 for all   5407 data
REM    212 parameters refined using      0 restraints
END
WGHT      0.0369      0.3100
REM Highest difference peak  0.432,  deepest hole -0.241,  1-sigma level  0.057
Q1    1   0.7009  0.0635  0.4035  11.00000  0.05    0.43
Q2    1   0.6176  0.5837  0.1031  11.00000  0.05    0.42
Q3    1   0.6682  0.3162  0.3809  11.00000  0.05    0.41
Q4    1   0.6194  0.4896  0.1785  11.00000  0.05    0.41
Q5    1   0.6228  0.2550  0.2951  11.00000  0.05    0.40
Q6    1   0.6866  0.4764  0.0663  11.00000  0.05    0.40
Q7    1   0.9398  0.4305 -0.2011  11.00000  0.05    0.39
Q8    1   0.6847  0.2538  0.4958  11.00000  0.05    0.39
Q9    1   0.7164  0.1197  0.4982  11.00000  0.05    0.39
Q10   1   0.6501  0.1290  0.3024  11.00000  0.05    0.38
Q11   1   0.9255  0.5046 -0.2981  11.00000  0.05    0.38
Q12   1   0.1156  0.0206  1.0447  11.00000  0.05    0.38
Q13   1   0.7373 -0.0109  0.5159  11.00000  0.05    0.37
Q14   1   0.8041  0.4747 -0.0073  11.00000  0.05    0.32
Q15   1   1.0022  0.3867 -0.3062  11.00000  0.05    0.32
Q16   1   0.6116  0.3892  0.2815  11.00000  0.05    0.28
Q17   1   1.0792  0.3469 -0.4218  11.00000  0.05    0.27
Q18   1   0.5684  0.7059  0.0392  11.00000  0.05    0.25
Q19   1   1.1269  0.2651 -0.2728  11.00000  0.05    0.25
Q20   1   0.5389  0.6631  0.1582  11.00000  0.05    0.23
;
