# Supplementary material for: 3-(4-Methyl­phen­yl)-4-[(thio­semi­carba­zono)meth­yl]-1,2,3-oxa­diazol-3-ium-5-olate 1,4-dioxane hemisolvate
Source: Acta Crystallogr Sect E Struct Rep Online. 2013 Apr 13;69(Pt 5):o727. doi: 10.1107/S1600536813008805 (PMC3648259; doi:10.1107/S1600536813008805)
Supplement: Supplementary file 2 [file e-69-0o727-Isup2.hkl]

# 
# h,k,l, Fc-squared, Fo-squared, sigma(Fo-squared) and status flag 
# 
data_I
_shelx_title ' a2_0m in P-1 (100K)' 
_shelx_refln_list_code          4 
_shelx_F_calc_maximum      139.97 
_exptl_crystal_F_000       336.00 
_reflns_d_resolution_high  0.6585 
 
loop_ 
 _symmetry_equiv_pos_as_xyz 
 'x, y, z' 
 '-x, -y, -z' 
 
_cell_length_a     7.7463 
_cell_length_b     9.3776 
_cell_length_c    10.4449 
_cell_angle_alpha  79.689 
_cell_angle_beta   87.168 
_cell_angle_gamma  87.461 
 
_shelx_F_squared_multiplier     1.000 
 
loop_ 
 _refln_index_h 
 _refln_index_k 
 _refln_index_l 
 _refln_F_squared_calc 
 _refln_F_squared_meas 
 _refln_F_squared_sigma 
 _refln_observed_status 
   1   0   0        1.17        1.44      0.12 o 
   2   0   0      165.20      164.62      1.75 o 
   3   0   0        8.64       13.85      0.53 o 
   4   0   0      266.26      284.60      2.88 o 
   5   0   0      459.53      458.64      4.33 o 
   6   0   0      652.25      672.21      6.08 o 
   7   0   0      480.90      483.10      4.19 o 
   8   0   0       45.23       42.77      1.43 o 
   9   0   0        1.46        1.05      0.55 o 
  10   0   0       76.68       80.03      2.33 o 
  11   0   0       35.75       42.32      2.29 o 
 -11   1   0        9.44        9.69      2.54 o 
 -10   1   0        0.55        0.05      0.83 o 
  -9   1   0      287.00      278.69      5.07 o 
  -8   1   0       65.55       60.90      2.06 o 
  -7   1   0        1.32        0.48      0.95 o 
  -6   1   0        0.81        0.82      0.33 o 
  -5   1   0       51.91       43.23      0.86 o 
  -4   1   0        9.63       14.96      0.47 o 
  -3   1   0     1328.35     1308.93      9.38 o 
  -2   1   0       69.44       64.69      1.62 o 
  -1   1   0       82.45       76.60      0.86 o 
   0   1   0     2749.82     2560.21     73.24 o 
   1   1   0     1231.25     1235.02     11.16 o 
   2   1   0     5583.46     5344.80     46.33 o 
   3   1   0       12.40       17.68      0.77 o 
   4   1   0      391.76      415.16      4.12 o 
   5   1   0       24.56       36.86      1.07 o 
   6   1   0      131.00      138.60      2.17 o 
   7   1   0      548.26      566.84      5.30 o 
   8   1   0        0.82        2.08      0.47 o 
   9   1   0       30.54       31.18      2.12 o 
  10   1   0      122.28      120.66      3.93 o 
  11   1   0       36.92       26.95      4.29 o 
 -11   2   0        1.49        1.06      1.05 o 
 -10   2   0       15.00       13.65      2.30 o 
  -9   2   0       87.62       85.44      4.32 o 
  -8   2   0        0.48        0.44      0.67 o 
  -7   2   0        0.12        0.16      0.50 o 
  -6   2   0      255.29      251.21      3.48 o 
  -5   2   0       89.57       85.48      1.49 o 
  -4   2   0       52.31       52.26      1.05 o 
  -3   2   0      624.41      633.46      6.03 o 
  -2   2   0     1378.31     1436.77     11.49 o 
  -1   2   0      407.12      390.03      3.92 o 
   0   2   0     1384.84     1352.11     17.29 o 
   1   2   0     1081.55     1143.06      9.67 o 
   2   2   0       48.62       56.94      0.78 o 
   3   2   0      125.61      115.68      1.67 o 
   4   2   0      957.22      972.94      9.40 o 
   5   2   0       16.12       18.91      1.20 o 
   6   2   0        0.05       -0.18      0.28 o 
   7   2   0      303.34      296.43      3.48 o 
   8   2   0        3.36        4.28      0.57 o 
   9   2   0      153.26      164.02      3.66 o 
  10   2   0       26.19       27.12      3.24 o 
 -11   3   0       54.47       59.34      4.18 o 
 -10   3   0        5.72        5.76      1.85 o 
  -9   3   0       92.61       96.09      3.48 o 
  -8   3   0       94.68       90.01      3.23 o 
  -7   3   0       37.94       35.24      1.65 o 
  -6   3   0        7.42        5.89      0.84 o 
  -5   3   0      965.90      994.27     11.60 o 
  -4   3   0       83.34       88.94      1.61 o 
  -3   3   0      316.09      306.94      3.05 o 
  -2   3   0      455.33      476.03      3.75 o 
  -1   3   0       28.60       29.05      0.54 o 
   0   3   0      206.63      177.61      1.91 o 
   1   3   0      509.38      529.62      5.89 o 
   2   3   0       41.96       42.62      1.11 o 
   3   3   0       20.86       20.29      0.75 o 
   4   3   0      151.69      145.41      1.66 o 
   5   3   0       98.90       91.77      1.29 o 
   6   3   0        6.90        6.50      0.48 o 
   7   3   0        9.21        8.83      0.71 o 
   8   3   0        0.22        0.98      0.44 o 
   9   3   0        2.94        3.83      1.00 o 
  10   3   0       35.58       38.94      2.51 o 
 -11   4   0       11.59       11.22      2.56 o 
 -10   4   0        0.01        0.29      1.53 o 
  -9   4   0       78.55       81.30      3.44 o 
  -8   4   0       10.11        9.43      1.36 o 
  -7   4   0      127.03      119.79      3.07 o 
  -6   4   0      370.09      360.20      5.63 o 
  -5   4   0     1895.34     1893.93     19.53 o 
  -4   4   0       21.54       14.70      1.05 o 
  -3   4   0      292.94      301.13      2.89 o 
  -2   4   0      182.86      186.89      1.79 o 
  -1   4   0      214.97      260.75      2.91 o 
   0   4   0       18.34       12.27      0.43 o 
   1   4   0     1939.85     2017.04     17.26 o 
   2   4   0     1332.91     1418.14     10.59 o 
   3   4   0      415.83      438.51      4.48 o 
   4   4   0        0.17       -0.06      0.37 o 
   5   4   0        0.63        1.84      0.40 o 
   6   4   0       22.38       20.80      1.01 o 
   7   4   0      497.51      495.31      4.66 o 
   8   4   0        3.33        2.64      0.61 o 
   9   4   0       20.75       21.86      2.02 o 
  10   4   0        0.11        1.48      1.06 o 
 -10   5   0       11.66        8.28      2.55 o 
  -9   5   0        1.32        4.68      1.11 o 
  -8   5   0        0.07       -0.22      0.53 o 
  -7   5   0      142.35      139.72      3.52 o 
  -6   5   0        0.02       -0.33      0.47 o 
  -5   5   0        3.46        4.00      0.80 o 
  -4   5   0        3.93        4.57      0.63 o 
  -3   5   0        8.84        7.24      0.38 o 
  -2   5   0       58.26       45.60      0.92 o 
  -1   5   0       21.60       12.32      0.51 o 
   0   5   0      521.60      553.94      4.08 o 
   1   5   0      177.95      216.85      1.88 o 
   2   5   0       35.00       37.33      0.98 o 
   3   5   0        6.46        9.60      0.58 o 
   4   5   0        0.57        0.87      0.57 o 
   5   5   0       65.86       70.56      2.06 o 
   6   5   0        2.14        3.30      0.72 o 
   7   5   0       71.39       71.44      2.28 o 
   8   5   0       18.01       20.22      1.32 o 
   9   5   0      105.85      112.04      2.87 o 
  10   5   0        5.94        4.06      1.59 o 
 -10   6   0       58.34       54.65      4.66 o 
  -9   6   0        0.60        2.30      1.80 o 
  -8   6   0        0.84        3.30      1.19 o 
  -7   6   0        8.72       11.10      2.33 o 
  -6   6   0       94.96       90.87      2.85 o 
  -5   6   0       66.88       66.22      2.34 o 
  -4   6   0      200.38      182.85      5.13 o 
  -3   6   0       65.79       58.12      1.28 o 
  -2   6   0        3.75        2.50      0.38 o 
  -1   6   0       48.40       45.01      0.96 o 
   0   6   0      285.43      280.44      2.63 o 
   1   6   0        9.67       19.62      0.55 o 
   2   6   0        0.86        1.06      0.39 o 
   3   6   0      169.90      180.45      2.48 o 
   4   6   0       21.28       23.14      1.00 o 
   5   6   0      258.44      267.74      4.33 o 
   6   6   0        0.98        1.54      0.67 o 
   7   6   0       68.11       69.18      1.95 o 
   8   6   0        3.70        5.58      0.87 o 
   9   6   0        0.00        0.12      0.66 o 
  10   6   0        0.54       -0.06      0.71 o 
  -9   7   0      112.05      119.79      7.05 o 
  -8   7   0       74.30       71.45      5.17 o 
  -7   7   0       99.17       95.91      7.07 o 
  -6   7   0        8.40       14.21      2.26 o 
  -5   7   0       18.21       14.38      1.16 o 
  -4   7   0      470.28      443.07      5.73 o 
  -3   7   0      119.15      120.52      2.05 o 
  -2   7   0     1351.15     1327.25     10.91 o 
  -1   7   0        0.41        0.19      0.32 o 
   0   7   0       73.25       64.55      1.29 o 
   1   7   0      719.11      728.22      6.09 o 
   2   7   0      336.19      336.63      3.83 o 
   3   7   0      339.73      336.75      4.44 o 
   4   7   0      165.87      155.34      2.79 o 
   5   7   0        9.90       14.54      2.23 o 
   6   7   0        8.62        8.54      1.03 o 
   7   7   0       58.07       58.83      2.15 o 
   8   7   0      155.58      160.62      3.66 o 
   9   7   0       23.60       24.46      1.91 o 
  10   7   0        0.89        0.86      1.21 o 
  -9   8   0       41.63       46.54      4.74 o 
  -8   8   0        2.93       -0.90      2.30 o 
  -7   8   0       98.26       87.24      3.93 o 
  -6   8   0       40.43       42.45      2.20 o 
  -5   8   0      159.23      153.81      3.29 o 
  -4   8   0       51.44       45.94      1.77 o 
  -3   8   0      146.53      135.97      2.34 o 
  -2   8   0      155.00      161.39      2.44 o 
  -1   8   0       59.61       56.55      1.38 o 
   0   8   0      846.44      821.26      7.03 o 
   1   8   0       90.08       79.04      1.55 o 
   2   8   0       99.08       94.30      1.97 o 
   3   8   0        3.28        2.34      0.77 o 
   4   8   0       31.00       27.03      1.28 o 
   5   8   0      387.98      389.31      5.23 o 
   6   8   0        1.87        1.34      0.78 o 
   7   8   0        0.12        0.37      0.63 o 
   8   8   0       94.57       99.01      6.88 o 
   9   8   0       21.41       21.54      1.96 o 
  -8   9   0       12.64       14.75      3.33 o 
  -7   9   0        6.83        8.54      1.59 o 
  -6   9   0      103.72      105.83      2.95 o 
  -5   9   0       68.89       67.35      2.30 o 
  -4   9   0        0.33        0.38      0.53 o 
  -3   9   0       43.65       45.01      1.40 o 
  -2   9   0        2.39        1.45      0.52 o 
  -1   9   0        6.42        5.96      0.80 o 
   0   9   0      406.60      401.06      4.39 o 
   1   9   0        4.22        2.62      0.48 o 
   2   9   0     1243.94     1178.00     10.23 o 
   3   9   0       50.36       53.97      1.85 o 
   4   9   0       23.25       23.20      1.37 o 
   5   9   0        2.66        4.53      1.02 o 
   6   9   0       51.70       46.57      3.99 o 
   7   9   0       31.86       28.36      2.87 o 
   8   9   0        1.77        0.95      1.09 o 
   9   9   0        6.75        5.52      3.15 o 
  -7  10   0      147.70      144.86     21.72 o 
  -6  10   0        3.76        5.33      1.27 o 
  -5  10   0       18.87       20.88      2.08 o 
  -4  10   0        0.44       -0.17      1.21 o 
  -3  10   0       74.10       74.61      2.05 o 
  -2  10   0       22.07       23.23      1.57 o 
  -1  10   0       18.70       17.04      1.17 o 
   0  10   0       78.43       75.53      1.88 o 
   1  10   0        0.83        1.43      0.60 o 
   2  10   0      189.88      179.40      3.44 o 
   3  10   0       28.81       31.22      1.74 o 
   4  10   0       22.29       20.52      1.71 o 
   5  10   0        0.00        1.81      1.05 o 
   6  10   0      165.24      154.24      4.64 o 
   7  10   0       10.84       11.17      1.74 o 
   8  10   0        2.10        4.63      1.22 o 
  -6  11   0       13.71       13.58      1.99 o 
  -5  11   0       40.31       40.42      2.70 o 
  -4  11   0      132.29      149.31      4.15 o 
  -3  11   0      220.80      232.57      3.92 o 
  -2  11   0      159.89      156.95      3.25 o 
  -1  11   0      159.54      157.84      3.25 o 
   0  11   0      174.44      179.18      3.36 o 
   1  11   0        5.06        3.86      0.93 o 
   2  11   0       24.75       28.49      1.80 o 
   3  11   0      154.51      152.34      3.33 o 
   4  11   0       54.13       54.18      2.87 o 
   5  11   0      171.84      171.15      5.06 o 
   6  11   0        1.20        0.23      1.01 o 
   7  11   0        0.26        0.85      1.04 o 
  -5  12   0       29.21       33.01      4.21 o 
  -4  12   0        7.40        8.74      1.63 o 
  -3  12   0       14.29       13.95      1.95 o 
  -2  12   0        5.89        4.55      0.99 o 
  -1  12   0        6.34        4.43      0.99 o 
   0  12   0      111.66      118.80      4.17 o 
   1  12   0        6.84        7.43      1.38 o 
   2  12   0       10.03       11.41      1.59 o 
   3  12   0        2.56        1.04      0.99 o 
   4  12   0       25.96       29.75      2.76 o 
   5  12   0        1.76        0.02      2.23 o 
   6  12   0        0.68        0.79      0.99 o 
  -3  13   0       28.76       31.19      2.51 o 
  -2  13   0        3.27        2.88      0.95 o 
  -1  13   0        0.11       -0.62      0.91 o 
   0  13   0        5.22        8.09      1.31 o 
   1  13   0       96.13       90.08      3.45 o 
   2  13   0        0.88        1.05      1.08 o 
   3  13   0        8.65       11.13      2.19 o 
   4  13   0       10.01       11.41      2.10 o 
   0  14   0       42.93       44.63      3.67 o 
  -4 -13   1       31.51       28.99      3.41 o 
  -3 -13   1        5.71        7.19      1.35 o 
  -2 -13   1       54.23       46.59      2.64 o 
  -1 -13   1        8.36        5.71      1.30 o 
   0 -13   1      142.83      138.96      5.99 o 
   1 -13   1       10.52        8.18      1.54 o 
   2 -13   1       39.20       39.86      2.01 o 
   3 -13   1        4.35        5.71      1.44 o 
  -6 -12   1        2.30        4.08      1.31 o 
  -5 -12   1        2.18        2.53      1.20 o 
  -4 -12   1       23.67       19.59      2.25 o 
  -3 -12   1      102.89       96.07      3.08 o 
  -2 -12   1       48.13       48.56      2.59 o 
  -1 -12   1        0.03        0.20      0.90 o 
   0 -12   1        1.50        2.28      0.93 o 
   1 -12   1      107.41      108.48      3.04 o 
   2 -12   1       54.92       52.94      2.20 o 
   3 -12   1        0.32        0.45      0.92 o 
   4 -12   1       11.11        8.70      1.63 o 
   5 -12   1       18.16       19.98      2.25 o 
  -7 -11   1       54.87       57.05      3.04 o 
  -6 -11   1        2.23        2.60      1.15 o 
  -5 -11   1        2.33        3.18      1.24 o 
  -4 -11   1        0.48        0.92      1.11 o 
  -3 -11   1       27.77       28.33      1.56 o 
  -2 -11   1       22.67       24.33      1.50 o 
  -1 -11   1       13.86       19.67      1.62 o 
   0 -11   1        0.27        0.27      0.61 o 
   1 -11   1       33.22       36.95      1.67 o 
   2 -11   1       21.27       24.60      1.52 o 
   3 -11   1        4.62        3.78      0.76 o 
   4 -11   1       27.77       31.11      2.39 o 
   5 -11   1        8.70       10.06      1.70 o 
   6 -11   1        1.62        1.57      1.11 o 
  -8 -10   1        4.00        4.06      1.29 o 
  -7 -10   1       61.41       54.66      4.99 o 
  -6 -10   1       42.70       40.66      2.50 o 
  -5 -10   1       30.02       31.10      1.87 o 
  -4 -10   1       33.37       37.38      2.43 o 
  -3 -10   1       62.59       62.16      3.09 o 
  -2 -10   1       16.03       18.32      1.55 o 
  -1 -10   1       97.02       95.03      2.47 o 
   0 -10   1      141.56      141.76      2.62 o 
   1 -10   1       70.64       71.65      2.11 o 
   2 -10   1      395.04      410.10      5.55 o 
   3 -10   1        3.95        4.00      0.96 o 
   4 -10   1       57.34       64.11      2.61 o 
   5 -10   1        7.93       11.14      1.39 o 
   6 -10   1      175.65      188.52      5.47 o 
   7 -10   1       11.33       12.59      3.21 o 
  -9  -9   1       19.19       20.19      2.13 o 
  -8  -9   1        8.05        8.97      1.56 o 
  -7  -9   1      743.00      730.50      9.93 o 
  -6  -9   1       27.29       31.35      1.83 o 
  -5  -9   1       10.69       11.93      1.30 o 
  -4  -9   1      145.50      146.35      3.64 o 
  -3  -9   1      249.93      242.17      4.13 o 
  -2  -9   1       21.39       24.46      1.37 o 
  -1  -9   1       90.20       83.25      1.58 o 
   0  -9   1       32.87       29.22      1.14 o 
   1  -9   1        0.49        0.53      0.49 o 
   2  -9   1       36.34       43.55      1.45 o 
   3  -9   1      107.80      110.99      2.39 o 
   4  -9   1       60.89       65.12      2.21 o 
   5  -9   1       38.85       42.00      1.89 o 
   6  -9   1       23.60       31.91      2.23 o 
   7  -9   1       12.03        4.72      8.14 o 
   8  -9   1       59.70       56.59      5.38 o 
  -9  -8   1       15.44       14.94      1.98 o 
  -8  -8   1       40.50       37.12      2.45 o 
  -7  -8   1       46.60       45.73      2.09 o 
  -6  -8   1        5.92        5.19      1.42 o 
  -5  -8   1      627.83      616.61      7.23 o 
  -4  -8   1       33.49       29.72      1.36 o 
  -3  -8   1       77.88       73.59      2.13 o 
  -2  -8   1       26.51       25.95      1.11 o 
  -1  -8   1      133.39      119.76      1.88 o 
   0  -8   1     1073.89     1043.33      8.53 o 
   1  -8   1       10.72        9.68      0.74 o 
   2  -8   1      182.87      173.75      2.79 o 
   3  -8   1       72.08       70.60      1.67 o 
   4  -8   1        5.95        6.62      0.89 o 
   5  -8   1       26.38       31.59      1.56 o 
   6  -8   1       21.84       19.12      1.80 o 
   7  -8   1        4.86        4.31      1.00 o 
   8  -8   1       32.11       37.93      4.21 o 
   9  -8   1       39.99       49.61      4.83 o 
 -10  -7   1        1.92        3.23      0.99 o 
  -9  -7   1       22.56       24.78      1.96 o 
  -8  -7   1        0.17        0.67      0.76 o 
  -7  -7   1        1.99        0.97      0.80 o 
  -6  -7   1        3.07        2.20      0.81 o 
  -5  -7   1       37.39       38.98      1.69 o 
  -4  -7   1       47.70       49.39      1.58 o 
  -3  -7   1      960.10      950.51      9.37 o 
  -2  -7   1       90.92       96.17      1.89 o 
  -1  -7   1        0.62        2.93      0.45 o 
   0  -7   1       57.35       56.06      1.23 o 
   1  -7   1        1.09        1.82      0.43 o 
   2  -7   1      529.17      503.04      5.20 o 
   3  -7   1       11.80        8.28      0.69 o 
   4  -7   1        0.11        0.24      0.49 o 
   5  -7   1       89.98       82.71      2.26 o 
   6  -7   1       10.17       11.37      1.35 o 
   7  -7   1       28.48       27.26      1.83 o 
   8  -7   1       31.11       30.43      3.74 o 
   9  -7   1        0.65        2.00      1.71 o 
 -10  -6   1        0.02       -0.10      0.84 o 
  -9  -6   1       29.22       30.87      1.76 o 
  -8  -6   1       65.22       66.29      2.90 o 
  -7  -6   1       91.52       88.73      2.68 o 
  -6  -6   1      276.66      269.23      4.71 o 
  -5  -6   1       57.85       61.69      2.08 o 
  -4  -6   1      111.11      109.64      2.16 o 
  -3  -6   1     1052.45     1048.97      9.75 o 
  -2  -6   1      290.65      290.96      3.32 o 
  -1  -6   1      924.80      932.78      6.69 o 
   0  -6   1       15.31       15.18      0.67 o 
   1  -6   1      400.46      407.36      3.69 o 
   2  -6   1      219.74      229.32      2.71 o 
   3  -6   1      365.37      348.04      3.72 o 
   4  -6   1     1017.96     1010.84     10.05 o 
   5  -6   1      293.22      269.13      5.00 o 
   6  -6   1      313.89      296.97      7.48 o 
   7  -6   1      525.35      514.87      8.03 o 
   8  -6   1       28.29       29.92      3.44 o 
   9  -6   1      105.41      116.27      6.55 o 
  10  -6   1       33.55       31.58      3.68 o 
 -10  -5   1      103.29      108.67      3.93 o 
  -9  -5   1       51.18       49.14      2.57 o 
  -8  -5   1       30.85       33.85      2.06 o 
  -7  -5   1       17.11       16.13      1.36 o 
  -6  -5   1      249.66      244.41      4.25 o 
  -5  -5   1      262.86      264.74      4.27 o 
  -4  -5   1       79.35       80.92      2.15 o 
  -3  -5   1       64.55       68.13      1.31 o 
  -2  -5   1       64.81       63.30      1.28 o 
  -1  -5   1      174.94      177.23      1.62 o 
   0  -5   1      442.13      457.64      3.57 o 
   1  -5   1        8.88       15.10      0.56 o 
   2  -5   1       33.84       34.76      0.84 o 
   3  -5   1        5.70        4.83      0.39 o 
   4  -5   1      271.01      276.07      3.26 o 
   5  -5   1       20.19       22.92      1.40 o 
   6  -5   1      365.65      338.03      5.67 o 
   7  -5   1       22.22       22.78      1.53 o 
   8  -5   1        0.00        2.73      1.46 o 
   9  -5   1      110.79      110.63      6.01 o 
  10  -5   1        5.89        3.06      1.91 o 
 -11  -4   1        0.06       -0.31      1.71 o 
 -10  -4   1       88.98       86.94      3.44 o 
  -9  -4   1        0.48        0.82      0.70 o 
  -8  -4   1        4.90        5.47      0.91 o 
  -7  -4   1        8.88       10.25      0.80 o 
  -6  -4   1      309.53      331.63      3.46 o 
  -5  -4   1      295.91      286.52      3.62 o 
  -4  -4   1       30.01       22.04      0.83 o 
  -3  -4   1       41.18       47.26      1.42 o 
  -2  -4   1       91.69       92.94      1.43 o 
  -1  -4   1      410.50      441.43      3.01 o 
   0  -4   1       59.15       83.93      1.16 o 
   1  -4   1        0.17        2.48      0.30 o 
   2  -4   1     1848.11     1930.53     13.12 o 
   3  -4   1       78.10       94.29      1.27 o 
   4  -4   1      224.95      224.22      2.52 o 
   5  -4   1      119.36      116.23      2.76 o 
   6  -4   1      353.68      355.07      5.59 o 
   7  -4   1        2.54        1.42      0.65 o 
   8  -4   1        0.21        0.81      0.75 o 
   9  -4   1        0.94        0.75      1.32 o 
  10  -4   1        3.53        1.56      1.55 o 
  11  -4   1       24.79       21.37      3.32 o 
 -11  -3   1       13.78       13.86      1.91 o 
 -10  -3   1        4.69        5.14      1.59 o 
  -9  -3   1        8.92       10.27      0.87 o 
  -8  -3   1        5.20        4.54      0.62 o 
  -7  -3   1      133.72      136.98      2.06 o 
  -6  -3   1        4.51        4.10      0.40 o 
  -5  -3   1      165.25      159.00      1.78 o 
  -4  -3   1      251.88      268.55      2.62 o 
  -3  -3   1       78.29       85.30      1.32 o 
  -2  -3   1      272.57      275.39      2.99 o 
  -1  -3   1        8.50        9.98      0.78 o 
   0  -3   1      157.10      192.96      2.00 o 
   1  -3   1      223.86      221.38      2.31 o 
   2  -3   1       27.33       22.57      0.51 o 
   3  -3   1      272.05      319.23      3.02 o 
   4  -3   1      704.01      685.58      8.24 o 
   5  -3   1       28.93       28.82      1.10 o 
   6  -3   1      109.18      112.69      2.69 o 
   7  -3   1      231.94      249.00      4.47 o 
   8  -3   1       13.74       13.40      1.30 o 
   9  -3   1       28.03       24.92      2.67 o 
  10  -3   1        6.51        7.58      1.97 o 
  11  -3   1        1.15        0.76      1.41 o 
 -11  -2   1       54.03       55.61      2.47 o 
 -10  -2   1       23.59       26.42      2.59 o 
  -9  -2   1        1.12        0.61      0.92 o 
  -8  -2   1       25.32       24.96      1.04 o 
  -7  -2   1      358.10      360.51      3.19 o 
  -6  -2   1       77.92       89.92      1.73 o 
  -5  -2   1      274.96      274.50      2.51 o 
  -4  -2   1        1.03        0.74      0.25 o 
  -3  -2   1       72.80       91.42      1.23 o 
  -2  -2   1      246.46      253.29      2.94 o 
  -1  -2   1     1603.06     1656.75     18.34 o 
   0  -2   1     5505.76     5653.68     46.53 o 
   1  -2   1      990.42     1025.80      9.25 o 
   2  -2   1       85.66      100.42      1.21 o 
   3  -2   1      583.02      612.07      5.37 o 
   4  -2   1       29.50       30.85      0.76 o 
   5  -2   1      349.29      355.18      3.75 o 
   6  -2   1      165.25      155.38      2.63 o 
   7  -2   1      605.12      613.89      7.90 o 
   8  -2   1        1.98        0.97      0.62 o 
   9  -2   1        3.53        4.05      1.34 o 
  10  -2   1       12.42       12.95      2.20 o 
  11  -2   1       48.61       55.12      3.77 o 
 -11  -1   1       15.52       15.35      2.01 o 
 -10  -1   1       19.42       20.34      1.34 o 
  -9  -1   1      116.19      110.62      2.54 o 
  -8  -1   1      111.81      108.91      2.35 o 
  -7  -1   1      277.90      289.46      2.72 o 
  -6  -1   1      194.86      203.11      2.71 o 
  -5  -1   1       90.16       83.13      1.80 o 
  -4  -1   1      430.77      489.88      4.74 o 
  -3  -1   1      592.61      584.16      5.13 o 
  -2  -1   1     2204.97     2321.97     15.93 o 
  -1  -1   1       48.30       38.94      0.82 o 
   0  -1   1      726.58      758.43      8.67 o 
   1  -1   1      429.06      435.52      3.40 o 
   2  -1   1      811.90      811.79      7.02 o 
   3  -1   1       54.96       56.69      0.82 o 
   4  -1   1      975.57     1018.64      7.11 o 
   5  -1   1       46.52       44.93      0.89 o 
   6  -1   1        0.02        0.27      0.28 o 
   7  -1   1      276.92      282.62      3.64 o 
   8  -1   1       74.83       83.01      2.29 o 
   9  -1   1        5.71        3.39      1.17 o 
  10  -1   1        0.60        1.27      1.12 o 
  11  -1   1        8.73        6.85      1.38 o 
 -11   0   1       10.72       11.26      1.36 o 
 -10   0   1       24.08       26.57      2.35 o 
  -9   0   1       43.43       43.59      1.69 o 
  -8   0   1       54.11       52.81      1.72 o 
  -7   0   1       87.75       88.47      1.45 o 
  -6   0   1      118.42      129.68      1.61 o 
  -5   0   1     2039.87     2145.48     13.94 o 
  -4   0   1      141.91      148.16      1.46 o 
  -3   0   1     1966.25     2051.28     12.98 o 
  -2   0   1     6455.89     6382.20     37.94 o 
  -1   0   1      336.10      362.59      4.58 o 
   0   0   1      406.93      409.19      7.06 o 
   1   0   1     1173.60     1140.13     12.48 o 
   2   0   1      465.67      451.64      3.33 o 
   3   0   1      132.44      144.75      1.67 o 
   4   0   1        0.46        0.60      0.26 o 
   5   0   1       73.19       73.45      1.39 o 
   6   0   1        0.01       -0.19      0.20 o 
   7   0   1      322.29      332.55      3.18 o 
   8   0   1      118.18      118.34      2.18 o 
   9   0   1       30.34       28.98      1.53 o 
  10   0   1        5.28        3.26      0.95 o 
  11   0   1       33.85       28.42      2.53 o 
 -11   1   1        0.27        1.36      1.16 o 
 -10   1   1      147.42      163.21      3.66 o 
  -9   1   1       26.03       26.31      1.42 o 
  -8   1   1       31.47       30.92      1.61 o 
  -7   1   1      104.70      105.15      2.27 o 
  -6   1   1       97.43       99.95      1.59 o 
  -5   1   1     1275.66     1320.88      9.89 o 
  -4   1   1      421.12      427.76      4.01 o 
  -3   1   1     1134.30     1174.34      9.19 o 
  -2   1   1       11.81       11.09      0.36 o 
  -1   1   1     3152.07     3259.64     27.35 o 
   0   1   1       44.54       38.14      0.46 o 
   1   1   1     1195.97     1199.50     12.72 o 
   2   1   1    19592.63    18368.49    298.27 o 
   3   1   1      458.24      503.34      4.20 o 
   4   1   1      159.08      167.64      2.07 o 
   5   1   1      462.64      443.34      4.30 o 
   6   1   1        7.00        6.50      0.59 o 
   7   1   1        0.02       -0.04      0.40 o 
   8   1   1      409.40      413.47      4.82 o 
   9   1   1        2.54        2.49      0.70 o 
  10   1   1        1.31       -1.26      1.35 o 
 -11   2   1       49.89       53.01      3.08 o 
 -10   2   1       89.95       82.31      4.82 o 
  -9   2   1       39.91       40.71      2.27 o 
  -8   2   1       71.34       72.47      2.45 o 
  -7   2   1      169.71      166.57      3.07 o 
  -6   2   1       39.03       41.82      1.42 o 
  -5   2   1      642.98      681.00      5.72 o 
  -4   2   1      184.14      190.55      2.10 o 
  -3   2   1      738.11      739.67      7.38 o 
  -2   2   1       32.81       36.59      1.00 o 
  -1   2   1     1849.39     1863.59     14.43 o 
   0   2   1      892.60      980.18     10.48 o 
   1   2   1        6.33        4.98      0.53 o 
   2   2   1    11434.06    11188.23     91.21 o 
   3   2   1      184.10      167.28      2.03 o 
   4   2   1      709.84      717.46      7.00 o 
   5   2   1       73.81       72.95      1.34 o 
   6   2   1      153.41      154.69      2.21 o 
   7   2   1      104.25      104.41      1.91 o 
   8   2   1      101.08      106.11      1.92 o 
   9   2   1       32.79       32.17      2.03 o 
 -11   3   1        0.89       -0.18      1.11 o 
 -10   3   1       40.31       40.70      2.48 o 
  -9   3   1        0.02        1.32      1.18 o 
  -8   3   1      146.86      145.83      4.23 o 
  -7   3   1      323.38      306.34      6.21 o 
  -6   3   1       74.38       73.12      2.12 o 
  -5   3   1        7.60        9.94      1.25 o 
  -4   3   1      148.44      138.43      2.65 o 
  -3   3   1      463.25      482.61      5.86 o 
  -2   3   1      226.67      233.52      2.57 o 
  -1   3   1     2983.16     3094.50     22.47 o 
   0   3   1      726.98      792.70      5.64 o 
   1   3   1      418.26      443.60      4.02 o 
   2   3   1     2644.23     2718.31     23.27 o 
   3   3   1        4.05        9.97      0.60 o 
   4   3   1      485.89      464.81      4.09 o 
   5   3   1      352.07      372.15      3.56 o 
   6   3   1      141.02      138.18      1.96 o 
   7   3   1        0.16       -0.13      0.31 o 
   8   3   1       28.69       25.38      1.01 o 
   9   3   1      344.94      361.21      5.09 o 
 -11   4   1       13.63       14.41      2.75 o 
 -10   4   1      135.70      139.75      4.76 o 
  -9   4   1        3.69        3.67      2.48 o 
  -8   4   1        0.54       -0.81      0.81 o 
  -7   4   1        7.85        8.90      1.37 o 
  -6   4   1      166.12      166.76      3.51 o 
  -5   4   1       71.72       73.02      2.15 o 
  -4   4   1       46.39       44.58      1.60 o 
  -3   4   1      368.54      384.50      4.30 o 
  -2   4   1        0.02       -0.18      0.18 o 
  -1   4   1       17.57       15.64      0.67 o 
   0   4   1      992.79     1010.44      6.15 o 
   1   4   1      179.79      213.03      2.10 o 
   2   4   1       28.12       35.69      0.78 o 
   3   4   1      366.58      406.96      4.17 o 
   4   4   1      517.29      549.20      4.81 o 
   5   4   1       37.15       41.27      1.08 o 
   6   4   1      233.21      231.73      2.88 o 
   7   4   1        4.01        4.88      0.56 o 
   8   4   1        3.61        2.81      0.45 o 
   9   4   1      122.52      122.19      3.02 o 
 -10   5   1       89.46       86.33      3.88 o 
  -9   5   1      133.08      136.19      5.49 o 
  -8   5   1       13.35       15.67      1.81 o 
  -7   5   1       68.83       68.67      2.99 o 
  -6   5   1       45.19       43.58      2.04 o 
  -5   5   1      108.96       94.15      2.60 o 
  -4   5   1     1343.10     1309.57     11.96 o 
  -3   5   1     1645.51     1651.95     14.44 o 
  -2   5   1       44.86       39.79      0.77 o 
  -1   5   1      118.71      131.80      1.63 o 
   0   5   1      254.57      254.15      2.29 o 
   1   5   1      177.56      192.21      1.97 o 
   2   5   1      342.56      316.82      3.29 o 
   3   5   1     1218.42     1236.99      9.56 o 
   4   5   1      568.39      629.93      7.05 o 
   5   5   1        8.80        9.08      0.79 o 
   6   5   1      365.59      373.64      4.51 o 
   7   5   1       18.45       18.36      0.93 o 
   8   5   1      116.69      120.15      2.28 o 
   9   5   1       43.81       45.60      1.53 o 
  10   5   1        0.00        1.09      0.76 o 
 -10   6   1        1.13        2.81      1.53 o 
  -9   6   1       19.45       17.93      2.22 o 
  -8   6   1       17.33       14.21      3.26 o 
  -7   6   1      129.33      129.16      4.38 o 
  -6   6   1        2.07        1.27      0.67 o 
  -5   6   1      638.73      610.45      8.51 o 
  -4   6   1       62.36       55.08      1.68 o 
  -3   6   1      787.94      764.43      6.03 o 
  -2   6   1      422.49      421.10      3.69 o 
  -1   6   1       23.87       25.89      0.74 o 
   0   6   1      128.98      114.79      1.51 o 
   1   6   1        4.91        4.77      0.33 o 
   2   6   1       20.13       26.44      0.93 o 
   3   6   1      245.11      248.10      2.98 o 
   4   6   1      137.69      132.26      2.21 o 
   5   6   1       17.13       16.45      1.13 o 
   6   6   1       42.28       45.91      1.71 o 
   7   6   1        0.18        0.29      0.53 o 
   8   6   1       70.13       72.09      2.03 o 
   9   6   1        0.39        0.98      0.66 o 
  10   6   1        8.10        9.84      1.55 o 
  -9   7   1        7.96        9.93      1.98 o 
  -8   7   1        0.07        1.19      1.64 o 
  -7   7   1       48.60       46.71      4.93 o 
  -6   7   1       34.69       37.22      2.34 o 
  -5   7   1      376.04      372.10      4.51 o 
  -4   7   1     1035.36     1005.73     10.31 o 
  -3   7   1        6.79        6.97      0.65 o 
  -2   7   1        9.45        7.21      0.64 o 
  -1   7   1      757.08      705.46      5.36 o 
   0   7   1      236.77      233.89      2.59 o 
   1   7   1        8.76        9.96      0.64 o 
   2   7   1      155.99      150.51      2.33 o 
   3   7   1      268.32      283.58      3.92 o 
   4   7   1       81.10       88.60      2.01 o 
   5   7   1      243.71      242.15      4.23 o 
   6   7   1        8.32        7.49      0.98 o 
   7   7   1       44.22       43.79      1.85 o 
   8   7   1        4.28        4.86      0.89 o 
   9   7   1        6.02        5.22      1.55 o 
  10   7   1        3.30        4.14      1.39 o 
  -9   8   1       36.50       33.27      6.19 o 
  -8   8   1       67.72       65.62      3.59 o 
  -7   8   1       46.82       45.24      5.36 o 
  -6   8   1        0.00        0.83      0.78 o 
  -5   8   1        0.45        1.36      0.57 o 
  -4   8   1        9.90       10.35      1.05 o 
  -3   8   1       31.25       32.99      1.89 o 
  -2   8   1       72.91       71.40      1.59 o 
  -1   8   1       24.65       25.71      1.00 o 
   0   8   1      303.51      291.82      3.12 o 
   1   8   1      170.53      166.20      3.00 o 
   2   8   1      132.06      132.41      2.33 o 
   3   8   1      298.28      295.90      4.29 o 
   4   8   1      111.08      110.71      2.46 o 
   5   8   1       55.63       55.48      1.75 o 
   6   8   1        6.57        6.51      0.96 o 
   7   8   1      168.08      164.50      4.67 o 
   8   8   1        0.32        1.08      0.85 o 
   9   8   1        0.49        1.01      1.09 o 
  -8   9   1        4.83       14.34      3.05 o 
  -7   9   1       97.77      100.60      4.47 o 
  -6   9   1        2.60        2.24      0.90 o 
  -5   9   1       95.98       93.29      2.68 o 
  -4   9   1        0.95        0.76      0.65 o 
  -3   9   1        3.43        2.61      0.91 o 
  -2   9   1      334.46      326.02      4.15 o 
  -1   9   1      482.32      460.48      6.46 o 
   0   9   1        1.60        0.25      0.47 o 
   1   9   1       34.46       32.59      1.32 o 
   2   9   1        0.57        1.02      0.53 o 
   3   9   1       88.63       82.23      2.24 o 
   4   9   1      136.05      135.53      2.93 o 
   5   9   1       14.01       15.04      1.23 o 
   6   9   1       31.44       33.44      1.82 o 
   7   9   1        0.91        3.07      0.80 o 
   8   9   1        4.28        3.42      1.35 o 
   9   9   1      114.68      115.62      4.48 o 
  -7  10   1       17.91       18.52      2.43 o 
  -6  10   1        0.27        2.28      1.11 o 
  -5  10   1       90.70       90.98      3.10 o 
  -4  10   1      154.92      154.45      3.99 o 
  -3  10   1       93.54       91.23      2.25 o 
  -2  10   1        0.63       -0.21      0.31 o 
  -1  10   1        6.71        6.07      1.04 o 
   0  10   1       42.92       46.16      1.50 o 
   1  10   1       99.93       94.25      2.60 o 
   2  10   1      210.49      208.02      3.68 o 
   3  10   1        8.24        9.26      1.20 o 
   4  10   1       86.98       81.26      2.75 o 
   5  10   1       77.17       76.15      2.71 o 
   6  10   1        2.38        3.46      1.17 o 
   7  10   1        8.43        7.23      1.43 o 
   8  10   1       19.43       20.87      2.15 o 
  -7  11   1        5.01        4.08      1.98 o 
  -6  11   1       27.30       26.20      4.09 o 
  -5  11   1       23.26       23.26      2.40 o 
  -4  11   1       62.73       64.24      2.69 o 
  -3  11   1       20.99       18.14      1.26 o 
  -2  11   1       17.17       15.15      1.24 o 
  -1  11   1        0.01       -0.22      0.55 o 
   0  11   1       65.36       67.05      2.02 o 
   1  11   1        1.10       -0.29      0.78 o 
   2  11   1      185.53      185.49      3.66 o 
   3  11   1       48.49       49.32      1.86 o 
   4  11   1      190.62      185.20      4.45 o 
   5  11   1        0.15       -0.66      0.82 o 
   6  11   1       25.55       32.32      2.37 o 
   7  11   1       12.84       11.69      1.64 o 
  -5  12   1       93.13       96.65      9.62 o 
  -4  12   1        0.96        2.39      1.08 o 
  -3  12   1        2.62        1.86      1.08 o 
  -2  12   1        2.46        3.54      0.89 o 
  -1  12   1      263.08      264.61      4.88 o 
   0  12   1       12.39       12.34      1.67 o 
   1  12   1       17.89       19.53      1.93 o 
   2  12   1        0.58       -0.15      0.86 o 
   3  12   1        7.65        8.91      1.22 o 
   4  12   1      101.33      102.54      3.97 o 
   5  12   1        9.09       13.90      2.22 o 
   6  12   1       34.73       32.80      2.48 o 
  -4  13   1       43.77       43.74      2.93 o 
  -3  13   1        1.65        0.86      2.16 o 
  -2  13   1       15.97       18.93      1.57 o 
  -1  13   1        3.65        3.05      0.95 o 
   0  13   1       39.08       41.43      5.24 o 
   1  13   1       43.71       43.47      2.50 o 
   2  13   1      105.91       98.93      3.67 o 
   3  13   1        0.35       -0.11      1.37 o 
   4  13   1       12.50       13.26      3.20 o 
   5  13   1       73.49       76.16      6.04 o 
  -1  14   1        1.97        3.23      1.08 o 
   0  14   1        3.60        5.22      1.21 o 
   1  14   1        0.70       -0.01      0.81 o 
   2  14   1       57.48       63.78      3.13 o 
  -3 -13   2       24.52       26.65      2.24 o 
  -2 -13   2        1.41        2.73      1.12 o 
  -1 -13   2       26.91       29.32      2.29 o 
   0 -13   2       36.50       34.65      2.20 o 
   1 -13   2       12.03        8.66      1.87 o 
   2 -13   2        1.02        0.84      1.42 o 
  -5 -12   2       71.96       75.82      3.64 o 
  -4 -12   2        5.97       10.61      1.67 o 
  -3 -12   2       68.17       67.66      3.04 o 
  -2 -12   2        0.02       -0.23      0.84 o 
  -1 -12   2       62.02       64.53      2.91 o 
   0 -12   2       25.79       28.54      2.27 o 
   1 -12   2      264.61      264.53      4.62 o 
   2 -12   2      121.51      129.81      3.37 o 
   3 -12   2        0.40        0.87      2.00 o 
   4 -12   2        7.30        6.22      1.37 o 
   5 -12   2       55.26       62.59      8.29 o 
  -7 -11   2      140.66      136.48      6.25 o 
  -6 -11   2        5.21        5.27      1.37 o 
  -5 -11   2        8.27        6.33      1.46 o 
  -4 -11   2       16.87       16.82      1.96 o 
  -3 -11   2       18.29       18.69      1.84 o 
  -2 -11   2       75.92       71.78      2.60 o 
  -1 -11   2      187.03      190.34      4.19 o 
   0 -11   2       50.16       44.46      1.72 o 
   1 -11   2       32.80       31.71      1.59 o 
   2 -11   2        4.09        3.84      0.83 o 
   3 -11   2        0.42        1.41      0.77 o 
   4 -11   2       96.92      101.27      4.00 o 
   5 -11   2        0.32       -0.06      0.93 o 
   6 -11   2        0.85        4.05      2.08 o 
  -8 -10   2       25.89       19.33      3.58 o 
  -7 -10   2       81.09       92.30      3.77 o 
  -6 -10   2       21.72       20.32      2.17 o 
  -5 -10   2        6.15        6.08      1.06 o 
  -4 -10   2        0.24        2.45      0.74 o 
  -3 -10   2       23.33       24.24      1.39 o 
  -2 -10   2       66.00       63.65      2.84 o 
  -1 -10   2      227.85      218.89      4.34 o 
   0 -10   2       41.08       31.58      1.70 o 
   1 -10   2        7.29       11.70      1.10 o 
   2 -10   2       91.98       91.66      2.41 o 
   3 -10   2       50.08       51.20      1.74 o 
   4 -10   2        0.09        0.34      0.70 o 
   5 -10   2       24.56       21.79      2.75 o 
   6 -10   2        3.53        5.92      2.07 o 
   7 -10   2       11.83       16.40      3.31 o 
  -8  -9   2       42.61       37.94      5.09 o 
  -7  -9   2        0.54        0.20      1.49 o 
  -6  -9   2       29.14       29.00      2.89 o 
  -5  -9   2       20.14       18.85      1.54 o 
  -4  -9   2       11.91       14.67      1.43 o 
  -3  -9   2       21.13       22.88      1.98 o 
  -2  -9   2        0.39        0.73      0.54 o 
  -1  -9   2        2.25        3.26      0.69 o 
   0  -9   2       57.58       49.27      1.50 o 
   1  -9   2        0.30        0.40      0.40 o 
   2  -9   2      116.58      114.32      2.32 o 
   3  -9   2        0.18        1.43      0.52 o 
   4  -9   2       34.64       40.28      2.01 o 
   5  -9   2       98.40      102.64      2.89 o 
   6  -9   2       25.27       28.61      1.72 o 
   7  -9   2        0.01       -0.44      1.48 o 
   8  -9   2       18.84       14.49      3.24 o 
  -9  -8   2        1.21        0.04      1.18 o 
  -8  -8   2       79.69       75.81      3.26 o 
  -7  -8   2       11.11       12.26      1.59 o 
  -6  -8   2       59.13       65.07      2.42 o 
  -5  -8   2      428.55      425.04      5.76 o 
  -4  -8   2      619.55      610.36      7.23 o 
  -3  -8   2       95.81       98.55      2.53 o 
  -2  -8   2       43.34       41.07      1.38 o 
  -1  -8   2      167.14      169.26      2.30 o 
   0  -8   2      197.63      182.52      2.64 o 
   1  -8   2      200.94      172.58      3.64 o 
   2  -8   2      296.95      289.77      4.16 o 
   3  -8   2       52.40       49.46      1.43 o 
   4  -8   2      230.04      253.18      4.33 o 
   5  -8   2       36.88       39.70      1.82 o 
   6  -8   2        7.05        6.02      1.11 o 
   7  -8   2       36.74       37.14      2.92 o 
   8  -8   2       82.14       83.78      6.19 o 
   9  -8   2        8.48        5.50      2.21 o 
 -10  -7   2       42.36       42.46      3.04 o 
  -9  -7   2        1.48        2.28      0.87 o 
  -8  -7   2       25.27       25.15      1.76 o 
  -7  -7   2       89.94       91.63      2.87 o 
  -6  -7   2      342.19      337.28      5.67 o 
  -5  -7   2      158.86      155.22      3.35 o 
  -4  -7   2       88.01       89.50      2.20 o 
  -3  -7   2      356.86      352.22      4.74 o 
  -2  -7   2        7.01        6.05      0.69 o 
  -1  -7   2      476.26      459.94      4.42 o 
   0  -7   2        7.49       11.97      0.70 o 
   1  -7   2      293.47      272.15      3.13 o 
   2  -7   2       38.33       36.11      1.09 o 
   3  -7   2       61.61       53.49      1.39 o 
   4  -7   2        8.49        9.41      0.98 o 
   5  -7   2      102.97      103.42      2.56 o 
   6  -7   2       37.26       40.14      2.06 o 
   7  -7   2       33.29       32.98      2.61 o 
   8  -7   2        8.05        9.05      2.50 o 
   9  -7   2       22.05       19.45      3.57 o 
 -10  -6   2       18.21       19.26      1.91 o 
  -9  -6   2        1.06        0.23      0.99 o 
  -8  -6   2       23.40       21.39      2.07 o 
  -7  -6   2        2.98        3.97      1.06 o 
  -6  -6   2       84.42       85.24      2.71 o 
  -5  -6   2       54.05       51.33      2.08 o 
  -4  -6   2       19.30       21.71      1.11 o 
  -3  -6   2       15.45       19.88      1.50 o 
  -2  -6   2        0.53        0.64      0.46 o 
  -1  -6   2      284.46      295.17      2.59 o 
   0  -6   2      212.46      209.42      2.26 o 
   1  -6   2        2.72        0.24      0.31 o 
   2  -6   2      390.99      375.76      3.73 o 
   3  -6   2       40.31       32.82      1.03 o 
   4  -6   2       12.90       13.03      1.04 o 
   5  -6   2        0.52       -0.53      0.89 o 
   6  -6   2      181.49      173.07      4.03 o 
   7  -6   2       13.56       13.27      1.90 o 
   8  -6   2       19.59       20.07      3.00 o 
   9  -6   2        2.76        3.99      1.94 o 
  10  -6   2        7.76        7.60      2.19 o 
 -10  -5   2       19.45       18.57      2.10 o 
  -9  -5   2       17.06       14.62      3.02 o 
  -8  -5   2       22.89       21.84      1.84 o 
  -7  -5   2       74.77       78.77      2.07 o 
  -6  -5   2       37.32       34.06      1.34 o 
  -5  -5   2        0.10        0.41      0.42 o 
  -4  -5   2        5.01        5.99      0.66 o 
  -3  -5   2     1095.85     1124.56      9.97 o 
  -2  -5   2        9.96       18.32      0.96 o 
  -1  -5   2     1690.12     1741.26     10.74 o 
   0  -5   2      101.22       99.60      1.47 o 
   1  -5   2      215.76      253.71      2.57 o 
   2  -5   2      280.29      259.51      2.56 o 
   3  -5   2      199.55      191.16      2.14 o 
   4  -5   2      461.71      455.51      4.81 o 
   5  -5   2      190.56      181.81      3.78 o 
   6  -5   2       28.77       29.06      1.86 o 
   7  -5   2       41.85       38.31      1.88 o 
   8  -5   2        0.02        0.25      0.91 o 
   9  -5   2      188.42      192.65      8.19 o 
  10  -5   2        1.09        1.16      1.33 o 
 -11  -4   2      213.22      220.00      5.94 o 
 -10  -4   2      107.73      114.14      3.31 o 
  -9  -4   2       11.03       11.43      1.33 o 
  -8  -4   2       46.23       48.93      1.81 o 
  -7  -4   2        2.37        1.64      0.58 o 
  -6  -4   2       76.99       77.69      1.85 o 
  -5  -4   2       57.72       56.90      1.55 o 
  -4  -4   2      696.60      698.13      6.75 o 
  -3  -4   2       99.19       90.57      1.31 o 
  -2  -4   2       64.26       64.62      1.40 o 
  -1  -4   2     1535.08     1596.85      9.85 o 
   0  -4   2        1.81        0.11      0.24 o 
   1  -4   2      916.62     1025.56      7.32 o 
   2  -4   2      108.39      111.35      1.34 o 
   3  -4   2      355.53      363.11      3.51 o 
   4  -4   2      287.00      280.92      3.70 o 
   5  -4   2       92.09       89.63      2.03 o 
   6  -4   2      290.55      299.51      5.39 o 
   7  -4   2       93.58      100.73      2.83 o 
   8  -4   2      268.67      254.72      8.71 o 
   9  -4   2      122.89      123.17      6.03 o 
  10  -4   2       35.09       35.61      3.49 o 
 -11  -3   2       87.26       93.21      2.63 o 
 -10  -3   2      120.10      123.50      3.40 o 
  -9  -3   2      107.49      112.33      2.93 o 
  -8  -3   2      188.51      195.57      3.28 o 
  -7  -3   2        1.29        1.67      0.41 o 
  -6  -3   2       19.47       16.36      0.86 o 
  -5  -3   2      345.06      330.85      2.98 o 
  -4  -3   2      733.61      751.76      6.20 o 
  -3  -3   2      777.20      761.87      6.80 o 
  -2  -3   2      139.06      117.23      3.28 o 
  -1  -3   2      228.13      262.02      1.91 o 
   0  -3   2      682.19      749.01      5.43 o 
   1  -3   2     3192.18     3357.83     45.68 o 
   2  -3   2       10.01       22.52      0.53 o 
   3  -3   2      573.62      577.15      4.94 o 
   4  -3   2      419.65      453.98      4.16 o 
   5  -3   2      231.81      242.31      3.09 o 
   6  -3   2      282.17      273.83      4.55 o 
   7  -3   2      308.30      316.41      5.38 o 
   8  -3   2      148.88      149.72      4.50 o 
   9  -3   2       22.53       21.82      2.61 o 
  10  -3   2       53.62       49.70      3.79 o 
  11  -3   2       34.01       37.43      3.46 o 
 -11  -2   2       86.65       87.46      2.37 o 
 -10  -2   2       25.28       27.57      1.50 o 
  -9  -2   2       19.26       18.08      1.27 o 
  -8  -2   2      282.33      283.43      4.47 o 
  -7  -2   2       25.77       26.04      1.22 o 
  -6  -2   2        3.97        3.68      0.38 o 
  -5  -2   2      174.20      181.91      2.03 o 
  -4  -2   2      170.63      183.64      1.93 o 
  -3  -2   2      185.03      187.37      1.86 o 
  -2  -2   2      296.28      273.30      3.12 o 
  -1  -2   2       17.31       15.28      0.57 o 
   0  -2   2      169.57      159.38      1.51 o 
   1  -2   2      639.84      639.75      5.68 o 
   2  -2   2       16.29       27.13      0.64 o 
   3  -2   2       19.56       22.39      0.65 o 
   4  -2   2       22.93       16.12      0.59 o 
   5  -2   2       87.67       99.62      1.77 o 
   6  -2   2       27.98       30.25      1.17 o 
   7  -2   2      479.73      482.55      8.19 o 
   8  -2   2      257.10      262.64      5.87 o 
   9  -2   2        0.02        0.73      0.81 o 
  10  -2   2        2.59        1.02      1.23 o 
  11  -2   2       41.38       43.82      3.42 o 
 -11  -1   2        0.39       -0.76      0.76 o 
 -10  -1   2       75.22       75.67      2.36 o 
  -9  -1   2      109.02      107.17      3.66 o 
  -8  -1   2        1.09        0.84      0.49 o 
  -7  -1   2        8.52        9.61      0.89 o 
  -6  -1   2      631.05      654.86      4.90 o 
  -5  -1   2      725.74      712.98      5.06 o 
  -4  -1   2      933.24     1014.57      7.69 o 
  -3  -1   2      864.38      889.45      6.12 o 
  -2  -1   2     1824.15     1833.73     25.92 o 
  -1  -1   2     2545.21     2594.55     21.23 o 
   0  -1   2     2707.34     2680.19     18.09 o 
   1  -1   2     1225.48     1291.06      8.77 o 
   2  -1   2      213.60      233.05      2.54 o 
   3  -1   2        1.80        2.78      0.30 o 
   4  -1   2      924.88      934.30      6.67 o 
   5  -1   2      184.93      206.46      2.35 o 
   6  -1   2      106.98       99.55      1.83 o 
   7  -1   2       38.98       35.45      1.18 o 
   8  -1   2        4.35        4.26      1.24 o 
   9  -1   2       59.02       56.94      2.50 o 
  10  -1   2       48.51       47.65      3.03 o 
  11  -1   2       70.97       70.15      3.83 o 
 -11   0   2        8.45        7.46      1.26 o 
 -10   0   2      106.93      115.28      3.03 o 
  -9   0   2       64.08       65.90      2.17 o 
  -8   0   2      514.11      511.89      6.71 o 
  -7   0   2      101.34      110.48      2.47 o 
  -6   0   2       76.68       78.98      1.42 o 
  -5   0   2        8.23        5.32      0.40 o 
  -4   0   2     1361.28     1460.52      9.82 o 
  -3   0   2      467.90      443.88      3.43 o 
  -2   0   2     1651.70     1739.19     12.69 o 
  -1   0   2     1277.02     1291.04     12.81 o 
   0   0   2      199.30      211.99      1.64 o 
   1   0   2        1.30        3.92      0.27 o 
   2   0   2     6572.42     6470.95     73.90 o 
   3   0   2      368.82      369.64      3.12 o 
   4   0   2       27.31       26.80      0.57 o 
   5   0   2      175.61      169.42      1.75 o 
   6   0   2       20.46       24.20      0.71 o 
   7   0   2      139.63      158.82      2.29 o 
   8   0   2        0.14       -0.43      0.43 o 
   9   0   2      135.51      142.07      3.25 o 
  10   0   2       21.54       19.04      1.82 o 
  11   0   2       12.12       10.85      2.08 o 
 -11   1   2        9.65        9.89      1.83 o 
 -10   1   2       27.31       24.70      1.68 o 
  -9   1   2       19.93       19.04      1.42 o 
  -8   1   2       30.65       33.12      1.55 o 
  -7   1   2       65.59       63.73      1.95 o 
  -6   1   2       41.67       43.26      1.38 o 
  -5   1   2       64.97       75.26      1.42 o 
  -4   1   2      386.75      418.01      4.04 o 
  -3   1   2      458.11      543.26      3.99 o 
  -2   1   2     1615.23     1741.26     14.48 o 
  -1   1   2      678.58      725.31      5.16 o 
   0   1   2     6406.02     6141.70     39.02 o 
   1   1   2      349.46      361.93      3.20 o 
   2   1   2     6692.65     6692.42     45.04 o 
   3   1   2      600.56      616.39      4.89 o 
   4   1   2      773.98      767.95      6.26 o 
   5   1   2        3.57        3.78      0.43 o 
   6   1   2        7.91       11.30      0.74 o 
   7   1   2       12.76        9.16      0.75 o 
   8   1   2       46.38       44.40      1.16 o 
   9   1   2      385.88      404.64      5.99 o 
  10   1   2       26.88       30.20      1.45 o 
 -11   2   2       16.95       16.35      1.76 o 
 -10   2   2       77.73       80.83      2.96 o 
  -9   2   2       24.28       24.04      1.50 o 
  -8   2   2       37.11       36.22      1.87 o 
  -7   2   2      206.36      190.86      4.01 o 
  -6   2   2       35.77       39.33      1.70 o 
  -5   2   2       67.58       65.73      1.36 o 
  -4   2   2        5.85        8.63      0.46 o 
  -3   2   2     1235.25     1348.78     13.83 o 
  -2   2   2      970.55      996.06      7.25 o 
  -1   2   2      418.23      400.68      2.93 o 
   0   2   2      250.63      227.71      1.87 o 
   1   2   2      465.36      522.81      4.59 o 
   2   2   2     3192.01     3368.87     31.03 o 
   3   2   2       38.49       38.69      0.70 o 
   4   2   2      202.98      236.58      2.24 o 
   5   2   2       49.34       51.25      1.11 o 
   6   2   2        0.28        1.13      0.35 o 
   7   2   2      114.31      115.48      1.97 o 
   8   2   2       95.88       96.91      2.07 o 
   9   2   2      100.15       97.12      2.81 o 
  10   2   2       19.64       25.65      3.19 o 
 -11   3   2        2.14       -0.61      1.14 o 
 -10   3   2        5.39        7.34      2.36 o 
  -9   3   2        9.76        8.04      1.38 o 
  -8   3   2      264.78      269.06      6.15 o 
  -7   3   2       31.64       27.94      1.86 o 
  -6   3   2        1.02        0.38      0.50 o 
  -5   3   2       77.00       66.05      1.89 o 
  -4   3   2      508.88      496.62      6.22 o 
  -3   3   2      973.58     1076.13     11.30 o 
  -2   3   2       26.15       30.46      1.59 o 
  -1   3   2       91.26       94.77      0.99 o 
   0   3   2       42.83       42.13      0.62 o 
   1   3   2      473.59      527.67      4.34 o 
   2   3   2      421.12      432.81      4.16 o 
   3   3   2      132.86      134.34      1.41 o 
   4   3   2     2336.93     2439.35     14.73 o 
   5   3   2       53.13       59.77      0.97 o 
   6   3   2       24.40       25.10      0.62 o 
   7   3   2      112.73      106.44      1.80 o 
   8   3   2       99.00       97.22      1.96 o 
   9   3   2        1.45        2.36      0.89 o 
 -11   4   2       37.58       36.13      2.34 o 
 -10   4   2        0.21        0.52      0.96 o 
  -9   4   2       10.29       10.10      1.57 o 
  -8   4   2        0.95        1.32      1.33 o 
  -7   4   2      120.01      123.24      3.97 o 
  -6   4   2      395.45      400.73      8.82 o 
  -5   4   2      608.38      582.09      7.54 o 
  -4   4   2        8.00        7.44      0.85 o 
  -3   4   2      985.87     1033.35      9.39 o 
  -2   4   2      144.38      154.99      1.68 o 
  -1   4   2     2506.40     2654.89     17.13 o 
   0   4   2       64.99       86.75      0.97 o 
   1   4   2     2248.81     2316.57     16.01 o 
   2   4   2      639.70      739.62      5.94 o 
   3   4   2      409.21      414.71      4.21 o 
   4   4   2     1340.94     1361.65      9.31 o 
   5   4   2       74.46       65.89      1.14 o 
   6   4   2      282.97      294.88      2.85 o 
   7   4   2       61.79       60.05      1.28 o 
   8   4   2        2.62        2.00      0.43 o 
   9   4   2       11.91       15.17      2.11 o 
 -10   5   2       66.79       68.95      3.53 o 
  -9   5   2        0.48        0.38      1.13 o 
  -8   5   2       22.84       23.33      2.10 o 
  -7   5   2        3.72        1.59      1.32 o 
  -6   5   2        0.16        0.31      0.80 o 
  -5   5   2       38.37       39.28      1.73 o 
  -4   5   2       15.10       19.46      1.02 o 
  -3   5   2      315.80      327.19      3.98 o 
  -2   5   2      125.45      126.62      1.54 o 
  -1   5   2       37.27       38.27      0.87 o 
   0   5   2       65.23       67.43      1.04 o 
   1   5   2      315.58      343.85      2.62 o 
   2   5   2        2.44       -0.02      0.26 o 
   3   5   2      545.27      608.21      5.23 o 
   4   5   2      202.52      211.69      3.33 o 
   5   5   2      420.49      431.52      5.43 o 
   6   5   2       98.26       99.41      2.74 o 
   7   5   2        1.05        0.59      0.45 o 
   8   5   2       34.39       32.85      1.21 o 
   9   5   2       10.09       12.22      1.17 o 
  10   5   2        0.08        0.22      0.74 o 
 -10   6   2        0.35        1.51      1.01 o 
  -9   6   2       45.67       48.90      4.81 o 
  -8   6   2      499.68      497.00     10.05 o 
  -7   6   2       45.77       50.38      2.77 o 
  -6   6   2       94.84       89.68      3.52 o 
  -5   6   2        0.12        0.54      0.57 o 
  -4   6   2      128.73      130.59      2.56 o 
  -3   6   2      132.85      127.08      1.92 o 
  -2   6   2      333.65      335.03      2.95 o 
  -1   6   2      438.64      446.52      3.89 o 
   0   6   2       21.00       21.76      0.68 o 
   1   6   2        2.65        4.60      0.33 o 
   2   6   2      650.18      668.48      6.24 o 
   3   6   2       79.38       79.49      1.53 o 
   4   6   2        6.57        5.10      0.58 o 
   5   6   2       20.16       18.53      1.20 o 
   6   6   2        8.02        7.95      0.85 o 
   7   6   2      154.84      155.54      3.23 o 
   8   6   2      114.13      116.98      2.58 o 
   9   6   2        2.25        2.63      1.20 o 
  10   6   2        2.69        3.58      1.19 o 
  -9   7   2       89.06       89.82      4.44 o 
  -8   7   2       29.87       26.52      2.53 o 
  -7   7   2       17.37       21.45      4.68 o 
  -6   7   2      401.16      392.86      8.48 o 
  -5   7   2       57.48       59.28      1.90 o 
  -4   7   2      148.69      140.61      2.47 o 
  -3   7   2      218.23      207.00      2.59 o 
  -2   7   2      710.86      690.19      5.56 o 
  -1   7   2     1238.96     1219.43      8.79 o 
   0   7   2      116.07      116.21      1.71 o 
   1   7   2        0.57        1.37      0.37 o 
   2   7   2      139.49      128.96      2.26 o 
   3   7   2        1.82        0.86      0.99 o 
   4   7   2       34.96       32.39      1.23 o 
   5   7   2      232.00      231.15      4.07 o 
   6   7   2       75.62       79.93      2.37 o 
   7   7   2        7.06        6.59      0.95 o 
   8   7   2       19.46       17.99      1.53 o 
   9   7   2       87.12       91.36      3.46 o 
  10   7   2       50.28       51.94      3.25 o 
  -9   8   2        3.87        2.02      3.29 o 
  -8   8   2        0.04        2.17      1.00 o 
  -7   8   2      146.32      138.37      5.20 o 
  -6   8   2       67.15       71.96      3.53 o 
  -5   8   2       78.96       83.08      2.05 o 
  -4   8   2      363.37      362.99      5.54 o 
  -3   8   2      536.61      511.67      5.07 o 
  -2   8   2     1372.93     1308.10     11.16 o 
  -1   8   2        0.73        0.20      0.40 o 
   0   8   2      510.64      514.32      4.58 o 
   1   8   2      789.64      772.35      6.54 o 
   2   8   2      209.62      203.23      2.94 o 
   3   8   2       72.92       72.09      1.93 o 
   4   8   2       68.06       62.78      1.82 o 
   5   8   2       91.63       92.75      2.82 o 
   6   8   2       59.50       57.53      2.14 o 
   7   8   2      102.98      103.83      2.95 o 
   8   8   2        5.46        6.05      1.13 o 
   9   8   2        3.99        2.14      1.33 o 
  -8   9   2        6.65        3.81      2.56 o 
  -7   9   2        0.65        4.59      1.94 o 
  -6   9   2       69.20       66.59      4.52 o 
  -5   9   2       84.11       78.66      2.81 o 
  -4   9   2       16.95       18.21      1.40 o 
  -3   9   2       62.25       64.12      1.62 o 
  -2   9   2      170.08      167.70      2.78 o 
  -1   9   2       14.85       15.43      0.94 o 
   0   9   2      308.19      299.62      3.59 o 
   1   9   2        0.77        1.08      0.53 o 
   2   9   2       11.68       15.33      1.14 o 
   3   9   2       48.09       49.72      1.73 o 
   4   9   2       32.98       33.96      1.46 o 
   5   9   2      120.87      127.26      2.81 o 
   6   9   2       92.74       99.00      2.94 o 
   7   9   2       90.25       97.80      3.33 o 
   8   9   2        9.69       11.43      1.81 o 
   9   9   2       53.07       56.05      3.18 o 
  -7  10   2       43.86       44.55      3.14 o 
  -6  10   2       37.77       38.47      2.19 o 
  -5  10   2       18.64       20.55      2.13 o 
  -4  10   2       14.27       14.06      1.56 o 
  -3  10   2       37.87       37.38      1.48 o 
  -2  10   2       17.76       18.83      1.65 o 
  -1  10   2      113.98      121.42      3.23 o 
   0  10   2       26.86       25.61      1.29 o 
   1  10   2        0.03        0.22      0.51 o 
   2  10   2      132.49      127.67      2.83 o 
   3  10   2        1.69        2.23      0.95 o 
   4  10   2      269.60      266.16      5.10 o 
   5  10   2        8.02        8.32      1.11 o 
   6  10   2       62.27       68.76      3.36 o 
   7  10   2        0.27       -0.22      0.87 o 
   8  10   2       29.89       26.78      2.46 o 
  -7  11   2      142.60      153.51      5.28 o 
  -6  11   2       12.65       13.70      3.55 o 
  -5  11   2       92.73      107.09      4.22 o 
  -4  11   2        0.35        1.27      0.78 o 
  -3  11   2       83.27       81.71      2.22 o 
  -2  11   2       58.76       60.85      2.01 o 
  -1  11   2        1.13        0.00      0.50 o 
   0  11   2        0.94        1.71      0.62 o 
   1  11   2      362.27      360.01      6.45 o 
   2  11   2        0.38       -0.46      0.73 o 
   3  11   2        5.26        4.73      0.84 o 
   4  11   2        0.14        1.28      0.75 o 
   5  11   2        0.41        0.86      0.78 o 
   6  11   2       12.15       13.10      1.64 o 
   7  11   2        6.97        7.05      2.22 o 
  -5  12   2       86.49       94.07      4.10 o 
  -4  12   2       68.14       68.23      3.40 o 
  -3  12   2       12.44       12.70      1.25 o 
  -2  12   2      105.23      112.04      2.83 o 
  -1  12   2        0.09        0.36      0.61 o 
   0  12   2       19.72       19.46      2.23 o 
   1  12   2       26.27       25.18      2.01 o 
   2  12   2       12.91       11.87      1.61 o 
   3  12   2      104.02      105.37      3.16 o 
   4  12   2       66.29       65.29      3.15 o 
   5  12   2       37.94       40.90      5.60 o 
   6  12   2       43.00       40.05      5.03 o 
  -4  13   2        0.01        1.14      0.94 o 
  -3  13   2        7.21        8.94      1.65 o 
  -2  13   2       39.06       37.79      1.93 o 
  -1  13   2        1.21        1.18      0.81 o 
   0  13   2        4.60        3.60      1.13 o 
   1  13   2       20.75       20.29      2.00 o 
   2  13   2       40.93       42.43      2.48 o 
   3  13   2        0.01       -0.59      0.86 o 
   4  13   2        2.29        0.62      1.17 o 
   5  13   2        0.30        3.04      1.10 o 
  -1  14   2       12.38       11.99      1.76 o 
   0  14   2        0.03        0.40      1.29 o 
   1  14   2       46.90       45.88      3.22 o 
   2  14   2       14.32       14.59      1.87 o 
  -2 -13   3       45.93       45.76      3.35 o 
  -1 -13   3      145.37      152.32      5.12 o 
   0 -13   3       57.99       61.41      4.80 o 
   1 -13   3       21.44       22.49      1.96 o 
   2 -13   3       25.26       24.89      2.23 o 
  -5 -12   3       64.24       58.57      5.09 o 
  -4 -12   3       23.30       20.38      2.32 o 
  -3 -12   3       24.42       26.94      2.20 o 
  -2 -12   3       94.72       99.26      3.65 o 
  -1 -12   3       71.90       72.10      3.45 o 
   0 -12   3       11.30        6.62      1.44 o 
   1 -12   3        8.69       11.96      1.25 o 
   2 -12   3       81.31       82.70      2.71 o 
   3 -12   3       13.77       10.53      1.71 o 
   4 -12   3       12.31       10.30      4.43 o 
  -6 -11   3        0.02        1.14      1.49 o 
  -5 -11   3        1.60        2.96      1.14 o 
  -4 -11   3       52.41       53.07      2.99 o 
  -3 -11   3       22.89       21.14      1.66 o 
  -2 -11   3        0.00        0.01      0.92 o 
  -1 -11   3        5.09        5.24      1.16 o 
   0 -11   3      163.86      175.17      5.36 o 
   1 -11   3      162.88      174.45      3.61 o 
   2 -11   3        6.97        7.84      1.11 o 
   3 -11   3      119.04       70.39      4.24 o 
   4 -11   3       10.37        9.91      1.69 o 
   5 -11   3        2.90        1.48      1.88 o 
   6 -11   3       84.44       92.28      5.65 o 
  -7 -10   3       24.40       30.57      2.46 o 
  -6 -10   3      148.36      149.27      4.84 o 
  -5 -10   3       67.52       68.84      2.72 o 
  -4 -10   3       39.86       37.94      2.87 o 
  -3 -10   3       87.32       88.86      2.51 o 
  -2 -10   3       37.87       45.54      1.86 o 
  -1 -10   3        0.91        1.05      0.80 o 
   0 -10   3       21.87       22.48      1.26 o 
   1 -10   3       35.58       32.65      1.55 o 
   2 -10   3        0.03        0.32      0.58 o 
   3 -10   3      197.28      201.86      3.57 o 
   4 -10   3       74.57       75.09      3.35 o 
   5 -10   3        0.00       -0.12      1.53 o 
   6 -10   3        2.98        3.34      1.94 o 
   7 -10   3        1.80        4.48      1.86 o 
  -8  -9   3       11.54        9.79      2.28 o 
  -7  -9   3       80.14       82.17      3.46 o 
  -6  -9   3      261.56      260.40      5.63 o 
  -5  -9   3      359.75      357.14      6.29 o 
  -4  -9   3        0.71        1.80      2.24 o 
  -3  -9   3        0.34        1.77      0.67 o 
  -2  -9   3      111.54      108.52      3.63 o 
  -1  -9   3      182.04      177.67      3.03 o 
   0  -9   3      234.80      223.55      3.19 o 
   1  -9   3      232.11      214.64      3.83 o 
   2  -9   3        8.06        5.10      0.77 o 
   3  -9   3        0.77        0.33      0.96 o 
   4  -9   3      200.43      203.64      5.05 o 
   5  -9   3       36.90       39.04      1.87 o 
   6  -9   3       59.49       61.10      3.31 o 
   7  -9   3       12.77       10.23      2.79 o 
   8  -9   3        7.00        5.39      2.27 o 
  -9  -8   3       73.87       72.57      3.40 o 
  -8  -8   3       85.22       88.34      3.57 o 
  -7  -8   3      399.31      391.45      7.74 o 
  -6  -8   3       41.19       41.79      3.39 o 
  -5  -8   3      204.48      194.07      4.24 o 
  -4  -8   3        2.94        2.42      0.66 o 
  -3  -8   3        1.69        1.66      0.60 o 
  -2  -8   3       51.46       48.11      1.57 o 
  -1  -8   3       79.25       68.84      1.46 o 
   0  -8   3        7.86        8.69      0.68 o 
   1  -8   3      183.88      172.79      3.26 o 
   2  -8   3      109.00       82.26      2.09 o 
   3  -8   3        9.19        6.55      0.71 o 
   4  -8   3       34.98       32.34      1.60 o 
   5  -8   3       29.74       32.33      1.60 o 
   6  -8   3        4.81        4.24      1.46 o 
   7  -8   3       44.66       43.26      4.43 o 
   8  -8   3       37.51       40.07      4.45 o 
  -9  -7   3        3.00        2.78      1.15 o 
  -8  -7   3       34.63       39.53      3.55 o 
  -7  -7   3        1.08        0.36      1.25 o 
  -6  -7   3       38.88       37.09      2.26 o 
  -5  -7   3      516.42      512.56      7.14 o 
  -4  -7   3        0.01        0.10      0.69 o 
  -3  -7   3       20.02       20.20      1.50 o 
  -2  -7   3      307.39      305.42      4.05 o 
  -1  -7   3       12.08       13.28      0.76 o 
   0  -7   3       18.05       21.38      0.97 o 
   1  -7   3      182.12      138.02      4.16 o 
   2  -7   3      547.49      520.00      5.46 o 
   3  -7   3       33.20       22.63      1.00 o 
   4  -7   3      682.15      628.12      7.48 o 
   5  -7   3        0.58        0.73      0.52 o 
   6  -7   3        8.22       12.22      1.96 o 
   7  -7   3       55.38       50.72      3.85 o 
   8  -7   3       19.63       18.90      3.33 o 
   9  -7   3       34.44       34.70      3.95 o 
 -10  -6   3       57.46       52.91      4.20 o 
  -9  -6   3        1.95       -0.10      1.58 o 
  -8  -6   3        1.96        0.57      1.42 o 
  -7  -6   3        7.24        5.41      1.15 o 
  -6  -6   3       34.14       31.01      1.62 o 
  -5  -6   3      141.37      141.65      2.75 o 
  -4  -6   3      446.32      442.45      5.38 o 
  -3  -6   3       72.53       68.20      2.09 o 
  -2  -6   3        0.41        0.49      0.48 o 
  -1  -6   3      214.67      221.17      2.56 o 
   0  -6   3       29.29       31.86      1.03 o 
   1  -6   3      618.71      608.53     10.55 o 
   2  -6   3       54.27       52.48      1.24 o 
   3  -6   3       34.87       35.99      1.10 o 
   4  -6   3      101.20      100.63      2.34 o 
   5  -6   3       44.72       38.33      1.92 o 
   6  -6   3      194.71      189.85      5.66 o 
   7  -6   3       47.35       42.30      5.76 o 
   8  -6   3       17.32       21.17      2.46 o 
   9  -6   3        2.20        2.99      1.65 o 
  10  -6   3       21.51       30.56      3.58 o 
 -10  -5   3       95.88      107.66      4.16 o 
  -9  -5   3        3.96        3.65      1.10 o 
  -8  -5   3       84.41       78.31      3.37 o 
  -7  -5   3       44.50       41.47      2.03 o 
  -6  -5   3        0.04       -0.37      0.44 o 
  -5  -5   3       14.45       14.15      0.99 o 
  -4  -5   3      840.24      842.66      7.43 o 
  -3  -5   3       10.78        9.20      0.80 o 
  -2  -5   3       13.03       16.32      0.91 o 
  -1  -5   3        0.79        0.42      0.27 o 
   0  -5   3        0.11        0.12      0.30 o 
   1  -5   3      272.87      269.50      3.06 o 
   2  -5   3       27.86       30.19      0.84 o 
   3  -5   3      120.23      105.76      1.55 o 
   4  -5   3        1.53        2.12      0.47 o 
   5  -5   3      164.12      151.41      3.44 o 
   6  -5   3      119.18      118.76      4.18 o 
   7  -5   3        0.02       -0.39      0.94 o 
   8  -5   3      155.86      150.87      5.13 o 
   9  -5   3        4.63        4.61      1.80 o 
  10  -5   3        0.00       -0.71      1.31 o 
 -10  -4   3       39.52       35.87      3.08 o 
  -9  -4   3       48.01       46.71      2.02 o 
  -8  -4   3       25.95       25.84      1.66 o 
  -7  -4   3       57.16       58.40      2.03 o 
  -6  -4   3       68.32       65.49      1.89 o 
  -5  -4   3        1.00        1.92      0.52 o 
  -4  -4   3      175.93      190.84      2.47 o 
  -3  -4   3        5.50        4.78      0.53 o 
  -2  -4   3      242.12      233.77      2.46 o 
  -1  -4   3      343.32      365.16      2.90 o 
   0  -4   3      497.49      570.95      4.49 o 
   1  -4   3      843.58      908.69      7.15 o 
   2  -4   3        1.22        2.61      0.29 o 
   3  -4   3       46.73       67.91      1.45 o 
   4  -4   3      147.49      132.54      2.11 o 
   5  -4   3       89.14       88.22      2.08 o 
   6  -4   3       22.51       21.96      1.76 o 
   7  -4   3        1.76        2.53      1.65 o 
   8  -4   3       88.10       80.02      4.49 o 
   9  -4   3       13.31       10.70      1.82 o 
  10  -4   3        2.36        1.75      1.55 o 
 -11  -3   3        0.26        0.44      0.84 o 
 -10  -3   3        3.69        4.57      1.03 o 
  -9  -3   3       61.91       64.83      2.07 o 
  -8  -3   3        0.21        0.13      0.56 o 
  -7  -3   3       23.17       24.62      1.43 o 
  -6  -3   3        0.10       -0.10      0.32 o 
  -5  -3   3        5.55        5.09      0.61 o 
  -4  -3   3        6.36        4.99      0.47 o 
  -3  -3   3      116.25      126.66      1.87 o 
  -2  -3   3       81.19       98.32      1.53 o 
  -1  -3   3      275.39      266.70      2.10 o 
   0  -3   3      882.73      872.29      6.74 o 
   1  -3   3      905.33      910.68     12.71 o 
   2  -3   3      287.97      305.48      2.45 o 
   3  -3   3       35.02       51.07      1.03 o 
   4  -3   3      238.63      245.25      3.00 o 
   5  -3   3       85.85       90.87      2.00 o 
   6  -3   3      232.30      225.93      5.33 o 
   7  -3   3      184.46      175.06      4.81 o 
   8  -3   3       38.76       41.78      2.52 o 
   9  -3   3       37.21       35.94      2.51 o 
  10  -3   3       12.27       12.46      2.46 o 
  11  -3   3      155.62      155.61      7.01 o 
 -11  -2   3       17.62       16.11      1.32 o 
 -10  -2   3        0.15        1.70      0.65 o 
  -9  -2   3      422.30      425.37      6.37 o 
  -8  -2   3      500.79      496.45      6.78 o 
  -7  -2   3       15.26       14.14      1.12 o 
  -6  -2   3       18.94       19.59      0.97 o 
  -5  -2   3       55.40       51.70      1.13 o 
  -4  -2   3      169.63      138.89      1.65 o 
  -3  -2   3      765.06      735.68      6.75 o 
  -2  -2   3     1345.56     1442.29     10.43 o 
  -1  -2   3     1227.36     1225.48      7.58 o 
   0  -2   3       61.88       63.05      0.74 o 
   1  -2   3      170.46      139.71      1.24 o 
   2  -2   3     2478.93     2578.11     16.73 o 
   3  -2   3     2387.80     2558.12     16.76 o 
   4  -2   3        4.42        4.93      0.37 o 
   5  -2   3       78.94       84.29      1.66 o 
   6  -2   3       61.95       64.89      1.56 o 
   7  -2   3       17.94       22.40      1.71 o 
   8  -2   3      143.14      149.12      4.35 o 
   9  -2   3      389.11      393.42      8.13 o 
  10  -2   3        2.38        3.15      1.52 o 
  11  -2   3        0.36        1.11      1.38 o 
 -11  -1   3       60.52       57.22      2.27 o 
 -10  -1   3        3.57        4.86      1.58 o 
  -9  -1   3      414.13      399.91      6.10 o 
  -8  -1   3       61.87       56.71      1.95 o 
  -7  -1   3       25.40       23.87      1.29 o 
  -6  -1   3     1123.07     1151.09     11.74 o 
  -5  -1   3       57.83       67.53      1.18 o 
  -4  -1   3       21.46       20.22      0.68 o 
  -3  -1   3      282.30      279.51      5.41 o 
  -2  -1   3      230.41      228.25      2.30 o 
  -1  -1   3       81.00       77.08      0.87 o 
   0  -1   3       20.89       12.40      0.35 o 
   1  -1   3       15.07       13.85      0.42 o 
   2  -1   3      198.64      189.84      2.10 o 
   3  -1   3      528.13      491.33      4.90 o 
   4  -1   3       11.41        6.76      0.51 o 
   5  -1   3       42.85       35.68      1.03 o 
   6  -1   3        3.71        4.24      0.54 o 
   7  -1   3      154.34      144.44      2.87 o 
   8  -1   3       73.03       70.24      2.34 o 
   9  -1   3      303.12      313.65      6.67 o 
  10  -1   3       76.14       81.48      4.08 o 
  11  -1   3        0.01        0.85      1.17 o 
 -11   0   3       29.79       30.07      2.10 o 
 -10   0   3        1.48        3.09      0.81 o 
  -9   0   3        3.01        2.88      0.77 o 
  -8   0   3        0.49        1.11      0.52 o 
  -7   0   3      659.34      656.50      7.93 o 
  -6   0   3        6.79        4.80      0.73 o 
  -5   0   3       59.63       52.98      1.00 o 
  -4   0   3     1045.58     1141.12      8.26 o 
  -3   0   3      163.24      158.48      2.36 o 
  -2   0   3      811.32      895.91      5.81 o 
  -1   0   3      832.25      818.75      5.82 o 
   0   0   3     2416.14     2441.91     15.19 o 
   1   0   3      209.63      204.91      1.68 o 
   2   0   3      162.19      174.60      1.75 o 
   3   0   3       59.09       57.15      0.99 o 
   4   0   3      201.44      198.03      2.03 o 
   5   0   3       12.50       19.14      0.74 o 
   6   0   3      405.80      394.35      4.70 o 
   7   0   3        3.89        3.08      0.62 o 
   8   0   3       12.24       11.82      1.12 o 
   9   0   3      104.47      101.14      2.81 o 
  10   0   3       56.64       64.82      4.04 o 
  11   0   3        0.38        1.63      1.10 o 
 -11   1   3        3.76        2.90      1.14 o 
 -10   1   3       18.49       20.71      1.63 o 
  -9   1   3        5.24        3.89      0.85 o 
  -8   1   3      227.78      224.25      4.20 o 
  -7   1   3        0.85        2.10      0.63 o 
  -6   1   3      111.96      114.71      2.59 o 
  -5   1   3     1238.29     1296.91     10.14 o 
  -4   1   3       84.60       99.23      1.19 o 
  -3   1   3     1154.44     1181.96     10.50 o 
  -2   1   3       27.62       33.60      0.68 o 
  -1   1   3       29.33       27.85      0.38 o 
   0   1   3      340.95      360.12      2.24 o 
   1   1   3     2279.31     2250.99     30.65 o 
   2   1   3      117.38      103.38      1.60 o 
   3   1   3       56.78       55.94      0.96 o 
   4   1   3     1256.19     1380.65      8.16 o 
   5   1   3        9.15        9.90      0.47 o 
   6   1   3      489.36      491.21      3.97 o 
   7   1   3       81.71       82.11      1.66 o 
   8   1   3        8.39        9.57      0.86 o 
   9   1   3        1.87        2.05      0.67 o 
  10   1   3        5.79        5.13      0.92 o 
  11   1   3       12.34       12.71      1.57 o 
 -11   2   3       28.36       31.25      2.04 o 
 -10   2   3        8.36        9.18      2.02 o 
  -9   2   3       10.90        9.75      1.20 o 
  -8   2   3      360.22      353.79      5.66 o 
  -7   2   3       36.27       30.67      1.50 o 
  -6   2   3     1005.05      995.02     12.08 o 
  -5   2   3       11.73       14.43      0.87 o 
  -4   2   3        4.51        5.38      0.35 o 
  -3   2   3     1751.85     1891.21     12.32 o 
  -2   2   3     1749.29     1797.35     11.28 o 
  -1   2   3     1395.06     1400.43      6.76 o 
   0   2   3      231.08      259.34      1.74 o 
   1   2   3        6.49        5.45      0.29 o 
   2   2   3      289.40      272.06      3.20 o 
   3   2   3      251.76      237.01      2.21 o 
   4   2   3     4096.15     4257.57     25.10 o 
   5   2   3       15.35       17.71      0.55 o 
   6   2   3      803.99      825.33      5.55 o 
   7   2   3       26.31       28.70      0.86 o 
   8   2   3       76.50       79.00      1.81 o 
   9   2   3       18.94       18.43      1.11 o 
  10   2   3       43.15       44.42      1.72 o 
 -11   3   3       97.55      101.13      3.68 o 
 -10   3   3        0.03        1.19      0.82 o 
  -9   3   3       77.99       76.88      2.93 o 
  -8   3   3       15.06       12.83      1.61 o 
  -7   3   3       22.90       24.06      1.56 o 
  -6   3   3       10.63       10.78      1.20 o 
  -5   3   3       40.06       29.77      1.16 o 
  -4   3   3       33.54       36.39      1.28 o 
  -3   3   3       32.00       43.79      1.30 o 
  -2   3   3      231.20      273.56      2.12 o 
  -1   3   3      765.86      847.37      5.94 o 
   0   3   3      111.27      117.71      1.08 o 
   1   3   3     1382.69     1412.46      8.75 o 
   2   3   3     1851.86     1931.36     12.90 o 
   3   3   3        7.42        6.36      0.57 o 
   4   3   3     3393.72     3475.81     21.90 o 
   5   3   3       57.18       58.80      1.03 o 
   6   3   3       20.13       22.94      1.20 o 
   7   3   3       64.70       64.17      1.32 o 
   8   3   3        0.00        0.12      0.38 o 
   9   3   3        0.10        0.67      0.54 o 
  10   3   3      128.89      128.26      5.83 o 
 -10   4   3       27.30       24.94      1.99 o 
  -9   4   3       39.14       35.64      2.47 o 
  -8   4   3       31.23       38.29      2.37 o 
  -7   4   3       60.50       57.56      2.74 o 
  -6   4   3        1.90        1.88      0.79 o 
  -5   4   3      672.91      644.28      8.83 o 
  -4   4   3      105.59       90.20      2.05 o 
  -3   4   3       23.81       37.78      1.11 o 
  -2   4   3      250.92      258.55      2.20 o 
  -1   4   3        6.64        3.05      0.30 o 
   0   4   3      289.79      334.98      2.48 o 
   1   4   3      157.97      146.32      1.26 o 
   2   4   3       13.82       14.13      0.56 o 
   3   4   3      750.66      837.18      7.53 o 
   4   4   3      348.49      363.42      3.31 o 
   5   4   3        1.42        2.89      0.48 o 
   6   4   3       63.25       58.76      1.31 o 
   7   4   3       68.67       69.43      1.46 o 
   8   4   3        7.56        8.32      0.86 o 
   9   4   3       52.63       54.02      2.31 o 
 -10   5   3        9.75        9.98      1.40 o 
  -9   5   3        0.81        1.06      0.78 o 
  -8   5   3       80.47       89.91      3.76 o 
  -7   5   3        7.64        8.92      1.61 o 
  -6   5   3       94.98       89.95      3.45 o 
  -5   5   3       99.22      104.37      3.55 o 
  -4   5   3       25.68       33.33      1.54 o 
  -3   5   3       30.84       37.80      0.86 o 
  -2   5   3      701.34      684.27      5.03 o 
  -1   5   3      694.24      701.53      4.62 o 
   0   5   3      164.61      191.57      1.94 o 
   1   5   3      261.38      281.42      2.20 o 
   2   5   3      286.78      302.56      3.22 o 
   3   5   3      570.81      623.21      6.21 o 
   4   5   3       30.04       40.56      1.28 o 
   5   5   3      260.65      267.20      4.36 o 
   6   5   3      333.54      340.54      4.38 o 
   7   5   3       33.91       33.89      1.52 o 
   8   5   3       77.27       76.85      2.22 o 
   9   5   3        0.13        0.28      0.67 o 
  10   5   3        2.61        1.90      0.86 o 
 -10   6   3        0.10        3.53      1.13 o 
  -9   6   3        3.39        0.54      2.66 o 
  -8   6   3       61.07       56.03      7.88 o 
  -7   6   3      186.61      179.90      5.40 o 
  -6   6   3        5.51        9.88      2.28 o 
  -5   6   3       14.96       14.15      1.68 o 
  -4   6   3       14.69       20.28      1.10 o 
  -3   6   3      180.45      175.97      2.20 o 
  -2   6   3       16.52       15.24      0.59 o 
  -1   6   3     1034.61     1054.35      7.16 o 
   0   6   3      107.23      105.24      1.46 o 
   1   6   3      538.13      538.37      3.78 o 
   2   6   3        7.59        6.74      0.59 o 
   3   6   3       52.97       51.45      1.17 o 
   4   6   3       28.92       28.99      0.99 o 
   5   6   3      211.75      207.29      3.31 o 
   6   6   3      199.43      198.41      4.26 o 
   7   6   3      102.22      105.31      2.89 o 
   8   6   3       16.57       19.14      1.46 o 
   9   6   3       34.46       33.19      1.85 o 
  10   6   3       22.54       24.10      2.20 o 
  -9   7   3       51.84       52.62      3.25 o 
  -8   7   3        0.45        3.08      1.69 o 
  -7   7   3       18.19       24.44      2.26 o 
  -6   7   3      588.38      584.65     11.06 o 
  -5   7   3      148.82      140.99      3.40 o 
  -4   7   3       84.92       90.14      2.03 o 
  -3   7   3       11.63       13.36      0.67 o 
  -2   7   3        2.56        1.17      0.41 o 
  -1   7   3       28.74       31.76      0.90 o 
   0   7   3      128.22      127.97      1.71 o 
   1   7   3       13.45       15.08      0.70 o 
   2   7   3       90.97       83.57      1.69 o 
   3   7   3       16.21       20.79      0.97 o 
   4   7   3      180.62      175.64      2.70 o 
   5   7   3       91.20       99.12      2.47 o 
   6   7   3      101.57      112.64      2.79 o 
   7   7   3       25.23       25.52      1.60 o 
   8   7   3       16.08       18.26      1.55 o 
   9   7   3        5.48        6.57      1.61 o 
  10   7   3        1.40        0.90      1.12 o 
  -9   8   3        0.12        1.05      1.02 o 
  -8   8   3       14.22       11.81      3.44 o 
  -7   8   3      176.67      167.50     25.01 o 
  -6   8   3       16.17       15.98      2.18 o 
  -5   8   3        0.39        0.99      0.57 o 
  -4   8   3      247.78      239.74      3.27 o 
  -3   8   3      387.32      359.73      3.91 o 
  -2   8   3       59.39       59.36      1.45 o 
  -1   8   3        0.48        0.45      0.39 o 
   0   8   3       87.04       84.92      1.68 o 
   1   8   3       19.01       22.85      0.84 o 
   2   8   3        1.56        3.02      0.57 o 
   3   8   3       72.93       71.60      1.92 o 
   4   8   3      393.42      379.25      4.62 o 
   5   8   3       21.77       20.29      1.04 o 
   6   8   3        8.87       10.53      1.13 o 
   7   8   3        2.19        2.35      0.89 o 
   8   8   3       15.08       18.18      1.98 o 
   9   8   3       95.47       95.59      4.93 o 
  -8   9   3       51.87       54.74      4.15 o 
  -7   9   3       85.72       89.50      4.27 o 
  -6   9   3       73.53       80.56      6.24 o 
  -5   9   3      244.65      254.48      6.08 o 
  -4   9   3      147.62      148.14      3.28 o 
  -3   9   3      113.58      117.06      2.22 o 
  -2   9   3      359.99      360.21      4.42 o 
  -1   9   3       16.51       16.16      1.23 o 
   0   9   3      688.91      682.60      6.36 o 
   1   9   3      336.48      338.58      3.70 o 
   2   9   3      408.65      397.75      5.81 o 
   3   9   3       48.25       51.25      1.62 o 
   4   9   3       22.30       20.54      1.14 o 
   5   9   3       19.40       20.81      1.26 o 
   6   9   3      192.05      178.10      4.48 o 
   7   9   3        0.01        2.65      2.10 o 
   8   9   3       51.27       54.63      3.02 o 
   9   9   3        8.58        5.76      1.96 o 
  -7  10   3        8.48        6.38      1.74 o 
  -6  10   3        6.33        6.98      1.54 o 
  -5  10   3       97.83       98.60      3.89 o 
  -4  10   3       13.46       14.77      1.86 o 
  -3  10   3       97.10       95.34      2.26 o 
  -2  10   3       15.89       17.96      1.55 o 
  -1  10   3      182.73      184.12      4.03 o 
   0  10   3      378.27      360.19      4.89 o 
   1  10   3       87.59       89.07      3.50 o 
   2  10   3       99.31      100.52      3.09 o 
   3  10   3      123.88      121.53      2.95 o 
   4  10   3       30.07       28.19      1.67 o 
   5  10   3        6.90        8.61      1.11 o 
   6  10   3        3.06        6.27      1.30 o 
   7  10   3       58.88       62.11      4.69 o 
   8  10   3      107.82      109.04      4.41 o 
  -7  11   3        4.48        6.04      2.06 o 
  -6  11   3       70.76       69.08      4.58 o 
  -5  11   3        0.04        0.61      1.10 o 
  -4  11   3       61.79       59.12      3.09 o 
  -3  11   3       70.28       65.67      1.98 o 
  -2  11   3      224.26      227.72      3.95 o 
  -1  11   3       67.63       65.44      2.07 o 
   0  11   3        9.01        8.56      0.96 o 
   1  11   3       23.52       24.23      1.82 o 
   2  11   3      120.21      123.11      2.93 o 
   3  11   3       65.07       63.46      2.13 o 
   4  11   3       54.16       57.90      2.75 o 
   5  11   3       13.73       19.55      2.92 o 
   6  11   3       76.84       75.93      3.73 o 
   7  11   3       25.37       19.82      5.70 o 
  -5  12   3       72.74       76.68      3.74 o 
  -4  12   3       13.87       12.50      2.02 o 
  -3  12   3       11.96       10.67      1.16 o 
  -2  12   3       15.37       16.97      1.34 o 
  -1  12   3        0.25        0.25      0.59 o 
   0  12   3        9.71        9.32      1.29 o 
   1  12   3        7.76        7.60      1.27 o 
   2  12   3        0.58        0.21      0.86 o 
   3  12   3       86.36       87.99      2.88 o 
   4  12   3      210.97      217.51      5.69 o 
   5  12   3        6.52       10.50      1.81 o 
   6  12   3       92.16       88.19      4.25 o 
  -4  13   3       28.19       26.50      2.42 o 
  -3  13   3      234.44      243.00      6.52 o 
  -2  13   3       36.15       38.86      1.96 o 
  -1  13   3       13.14       11.99      1.33 o 
   0  13   3       64.11       64.17      6.24 o 
   1  13   3       22.79       21.68      2.29 o 
   2  13   3       17.89       21.14      2.07 o 
   3  13   3       84.64       80.08      3.29 o 
   4  13   3        9.22        8.01      1.54 o 
   5  13   3       72.85       76.93      4.11 o 
  -1  14   3        6.02        6.53      1.37 o 
   0  14   3       55.98       59.67      3.24 o 
   1  14   3       18.64       19.04      2.04 o 
   2  14   3       11.09       10.96      1.64 o 
  -4 -12   4        3.01        4.07      3.53 o 
  -3 -12   4       21.89       22.06      2.13 o 
  -2 -12   4       53.22       55.02      5.05 o 
  -1 -12   4        2.24        0.42      1.02 o 
   0 -12   4       54.80       50.59      2.53 o 
   1 -12   4        1.48        2.51      1.42 o 
   2 -12   4       49.19       51.67      2.09 o 
   3 -12   4        3.61        6.21      2.19 o 
  -6 -11   4       19.42       19.86      3.71 o 
  -5 -11   4       73.50       77.57      3.73 o 
  -4 -11   4       31.97       27.78      2.63 o 
  -3 -11   4      159.36      165.29      4.08 o 
  -2 -11   4        1.52        3.71      2.13 o 
  -1 -11   4       12.19        9.77      2.56 o 
   0 -11   4       87.62       94.93      4.15 o 
   1 -11   4       39.32       39.38      1.80 o 
   2 -11   4       93.76       96.30      2.67 o 
   3 -11   4       59.84       53.59      2.99 o 
   4 -11   4       17.57       19.79      3.07 o 
   5 -11   4        9.27       16.17      3.10 o 
  -7 -10   4        0.03       -1.01      1.01 o 
  -6 -10   4       10.87        9.57      1.71 o 
  -5 -10   4       23.67       24.03      3.09 o 
  -4 -10   4        2.11        2.57      1.84 o 
  -3 -10   4        1.50        2.46      1.22 o 
  -2 -10   4       50.06       55.56      2.11 o 
  -1 -10   4        0.15        1.04      1.29 o 
   0 -10   4       28.42       27.89      1.38 o 
   1 -10   4       46.29       45.84      1.69 o 
   2 -10   4      176.37      166.91      3.39 o 
   3 -10   4       23.85       29.31      1.52 o 
   4 -10   4        9.54        5.61      2.19 o 
   5 -10   4        4.07        4.20      1.95 o 
   6 -10   4        8.50       11.91      2.70 o 
  -8  -9   4        0.13        0.52      1.03 o 
  -7  -9   4        8.88        8.38      1.56 o 
  -6  -9   4        9.25        8.63      1.54 o 
  -5  -9   4       18.56       16.27      1.88 o 
  -4  -9   4       17.26       20.32      1.87 o 
  -3  -9   4        2.09        0.65      0.56 o 
  -2  -9   4        7.93        9.41      0.99 o 
  -1  -9   4       26.37       28.46      1.63 o 
   0  -9   4        6.82        5.23      0.80 o 
   1  -9   4       90.53       89.99      2.22 o 
   2  -9   4       37.41       35.26      1.76 o 
   3  -9   4       34.09       41.66      1.55 o 
   4  -9   4        2.43        3.28      0.90 o 
   5  -9   4      113.65      127.07      6.03 o 
   6  -9   4        0.01       -1.06      1.06 o 
   7  -9   4       98.74      112.47      7.47 o 
  -8  -8   4       64.80       67.48      4.05 o 
  -7  -8   4       18.53       17.34      2.64 o 
  -6  -8   4       87.64       87.33      4.61 o 
  -5  -8   4      134.94      131.38      5.25 o 
  -4  -8   4      389.90      378.51      8.14 o 
  -3  -8   4      397.44      392.97      5.68 o 
  -2  -8   4       79.87       82.08      1.96 o 
  -1  -8   4      286.63      270.05      3.17 o 
   0  -8   4      144.72      162.41      2.59 o 
   1  -8   4      122.28      119.81      2.31 o 
   2  -8   4       79.90       73.96      2.03 o 
   3  -8   4       50.60       46.72      1.82 o 
   4  -8   4        0.57        1.47      0.66 o 
   5  -8   4       20.74       23.64      2.51 o 
   6  -8   4      269.81      278.85      5.90 o 
   7  -8   4       30.24       24.97      3.95 o 
   8  -8   4       26.90       29.26      3.83 o 
  -9  -7   4       11.76        8.58      3.59 o 
  -8  -7   4        1.27       -0.38      1.40 o 
  -7  -7   4       84.79       80.68      3.48 o 
  -6  -7   4        0.63        1.08      1.14 o 
  -5  -7   4      210.42      202.48      3.68 o 
  -4  -7   4       53.49       56.15      2.14 o 
  -3  -7   4      567.10      554.96      6.80 o 
  -2  -7   4       70.81       69.23      1.88 o 
  -1  -7   4      140.11      124.87      1.96 o 
   0  -7   4        0.20        0.08      0.42 o 
   1  -7   4      556.59      488.49      7.31 o 
   2  -7   4        0.03        1.24      0.50 o 
   3  -7   4      323.43      302.34      3.74 o 
   4  -7   4        5.36       10.62      1.17 o 
   5  -7   4       23.70       19.20      2.07 o 
   6  -7   4      130.55      132.30      8.18 o 
   7  -7   4        0.40        0.92      1.14 o 
   8  -7   4       22.28       20.85      3.55 o 
   9  -7   4       13.91       15.60      3.15 o 
  -9  -6   4        4.45        4.55      1.28 o 
  -8  -6   4       25.80       32.92      2.91 o 
  -7  -6   4       16.14       17.54      1.52 o 
  -6  -6   4      201.64      195.08      4.08 o 
  -5  -6   4      208.62      211.89      3.59 o 
  -4  -6   4      101.65      104.79      2.38 o 
  -3  -6   4     1098.34     1045.46     11.40 o 
  -2  -6   4       37.59       35.67      1.34 o 
  -1  -6   4       46.24       46.82      1.27 o 
   0  -6   4       15.43       18.80      0.87 o 
   1  -6   4       19.45       22.97      1.01 o 
   2  -6   4       23.29       26.00      1.57 o 
   3  -6   4     1033.25      897.61      7.88 o 
   4  -6   4      199.13      197.06      3.45 o 
   5  -6   4        0.77        4.49      2.07 o 
   6  -6   4       29.19       27.93      2.32 o 
   7  -6   4       68.55       45.11      4.18 o 
   8  -6   4       31.88       30.30      3.12 o 
   9  -6   4       30.46       24.85      3.29 o 
 -10  -5   4        3.88        0.88      1.93 o 
  -9  -5   4      223.23      213.70      5.33 o 
  -8  -5   4       10.14        9.94      1.24 o 
  -7  -5   4       39.99       37.35      1.80 o 
  -6  -5   4        8.90        6.76      2.64 o 
  -5  -5   4        0.02        0.99      0.46 o 
  -4  -5   4      186.77      181.06      2.74 o 
  -3  -5   4      149.00      155.76      2.50 o 
  -2  -5   4        5.19        5.48      0.60 o 
  -1  -5   4      162.21      175.19      2.07 o 
   0  -5   4      169.22      160.46      2.09 o 
   1  -5   4       77.10       82.83      1.62 o 
   2  -5   4      251.28      256.22      2.69 o 
   3  -5   4        7.39       11.13      0.64 o 
   4  -5   4      439.62      422.37      4.78 o 
   5  -5   4        2.63        2.58      1.03 o 
   6  -5   4      155.68      157.06      5.04 o 
   7  -5   4        0.40       -0.83      0.83 o 
   8  -5   4        4.10        4.15      1.37 o 
   9  -5   4        6.13        2.13      1.90 o 
  10  -5   4       11.33        7.96      2.16 o 
 -10  -4   4       44.63       41.48      3.61 o 
  -9  -4   4      374.30      373.19      6.15 o 
  -8  -4   4      122.37      122.23      3.20 o 
  -7  -4   4        1.03        0.22      0.78 o 
  -6  -4   4        4.82        3.86      1.35 o 
  -5  -4   4      519.92      502.00      5.72 o 
  -4  -4   4        2.94        1.52      0.41 o 
  -3  -4   4       18.83       17.78      0.86 o 
  -2  -4   4     2305.72     2405.73     15.70 o 
  -1  -4   4      157.82      191.50      1.92 o 
   0  -4   4        7.14        2.95      0.40 o 
   1  -4   4     1381.01     1370.89     10.37 o 
   2  -4   4       20.78       21.89      0.66 o 
   3  -4   4      488.68      518.02      5.22 o 
   4  -4   4        0.28        0.82      0.38 o 
   5  -4   4        0.47        0.00      0.56 o 
   6  -4   4      285.58      282.53      6.66 o 
   7  -4   4       36.38       35.20      2.42 o 
   8  -4   4       82.65       84.28      3.89 o 
   9  -4   4       32.37       34.81      7.16 o 
  10  -4   4       32.37       35.18      3.71 o 
 -10  -3   4        2.01        2.54      0.86 o 
  -9  -3   4       52.72       52.53      2.16 o 
  -8  -3   4      162.70      163.82      3.76 o 
  -7  -3   4        0.60        0.10      0.52 o 
  -6  -3   4      192.90      189.23      3.59 o 
  -5  -3   4       35.53       31.73      1.20 o 
  -4  -3   4        0.16        0.22      0.26 o 
  -3  -3   4      196.01      196.85      2.50 o 
  -2  -3   4      534.61      533.36      4.33 o 
  -1  -3   4      141.03      176.37      1.60 o 
   0  -3   4      359.11      372.64      3.35 o 
   1  -3   4       45.94       45.71      0.91 o 
   2  -3   4        0.13        0.71      0.26 o 
   3  -3   4       34.88       28.96      0.91 o 
   4  -3   4       17.90       22.10      0.99 o 
   5  -3   4       56.77       62.75      2.19 o 
   6  -3   4      102.67      103.97      2.90 o 
   7  -3   4       33.31       30.59      2.14 o 
   8  -3   4      356.80      346.32      7.75 o 
   9  -3   4       14.89       13.05      1.93 o 
  10  -3   4       52.88       59.63      4.35 o 
 -11  -2   4       12.45       11.82      1.26 o 
 -10  -2   4       71.46       64.79      3.33 o 
  -9  -2   4       53.32       60.07      2.27 o 
  -8  -2   4       61.49       65.44      2.23 o 
  -7  -2   4        2.43        1.53      0.82 o 
  -6  -2   4       58.39       57.03      1.90 o 
  -5  -2   4       36.77       36.62      1.20 o 
  -4  -2   4        2.33        3.95      0.57 o 
  -3  -2   4      114.38      123.48      1.91 o 
  -2  -2   4     1018.78     1054.59      9.01 o 
  -1  -2   4     1363.71     1432.17      7.96 o 
   0  -2   4       33.92       17.71      0.48 o 
   1  -2   4      128.07      120.97      1.21 o 
   2  -2   4       23.37       25.78      0.70 o 
   3  -2   4       83.38       95.33      1.75 o 
   4  -2   4       93.35       96.10      1.50 o 
   5  -2   4      145.06      126.07      2.64 o 
   6  -2   4       47.69       46.34      1.65 o 
   7  -2   4       19.02       23.05      1.95 o 
   8  -2   4       87.03       88.42      6.91 o 
   9  -2   4        0.77        1.80      1.01 o 
  10  -2   4      394.82      404.19     11.48 o 
  11  -2   4       34.20       33.33      3.21 o 
 -11  -1   4      122.91      120.47      3.44 o 
 -10  -1   4      102.56       97.89      2.99 o 
  -9  -1   4       36.82       35.78      1.77 o 
  -8  -1   4        0.32        1.59      1.35 o 
  -7  -1   4      269.57      253.92      4.40 o 
  -6  -1   4       19.73       21.65      1.24 o 
  -5  -1   4       32.33       31.82      1.04 o 
  -4  -1   4       35.61       32.40      1.28 o 
  -3  -1   4      119.13      116.67      1.61 o 
  -2  -1   4       10.52       18.48      0.68 o 
  -1  -1   4      198.06      188.24      1.49 o 
   0  -1   4      272.08      327.31      2.05 o 
   1  -1   4        1.36        1.57      0.23 o 
   2  -1   4      225.24      215.58      2.20 o 
   3  -1   4      224.27      212.99      2.69 o 
   4  -1   4      399.13      427.36      4.47 o 
   5  -1   4       70.85       76.97      1.94 o 
   6  -1   4       88.03       84.62      2.17 o 
   7  -1   4        9.03       10.03      1.01 o 
   8  -1   4       29.70       35.68      2.04 o 
   9  -1   4       14.03       12.03      1.36 o 
  10  -1   4       38.01       36.74      2.43 o 
  11  -1   4      107.24      104.31      5.04 o 
 -11   0   4        8.10       10.87      1.61 o 
 -10   0   4        2.87        2.34      0.78 o 
  -9   0   4      197.11      189.28      4.10 o 
  -8   0   4      136.26      134.24      3.22 o 
  -7   0   4      609.86      615.69      7.82 o 
  -6   0   4        1.92        0.63      0.51 o 
  -5   0   4       57.62       54.54      1.71 o 
  -4   0   4      148.93      171.10      1.61 o 
  -3   0   4      326.58      334.20      2.65 o 
  -2   0   4        0.04        2.08      0.41 o 
  -1   0   4     2589.08     2611.08     13.65 o 
   0   0   4      356.01      361.82      3.90 o 
   1   0   4      140.34      137.16      1.28 o 
   2   0   4        4.96       10.27      0.46 o 
   3   0   4      251.42      254.44      2.90 o 
   4   0   4      600.47      604.78      5.88 o 
   5   0   4      529.67      519.03      6.17 o 
   6   0   4       14.69       15.97      1.03 o 
   7   0   4        3.45        2.32      0.59 o 
   8   0   4       96.39       88.95      2.66 o 
   9   0   4       78.83       79.44      2.91 o 
  10   0   4       10.31       14.81      1.49 o 
  11   0   4      110.86      116.47      4.88 o 
 -11   1   4       23.22       30.83      2.19 o 
 -10   1   4       70.98       74.31      2.68 o 
  -9   1   4       51.14       47.41      2.09 o 
  -8   1   4       18.45       16.27      1.33 o 
  -7   1   4       24.54       20.84      1.31 o 
  -6   1   4      179.23      185.21      3.53 o 
  -5   1   4      197.10      193.19      3.40 o 
  -4   1   4      558.78      536.49      5.59 o 
  -3   1   4       41.65       34.72      0.89 o 
  -2   1   4      584.93      587.19      4.70 o 
  -1   1   4        0.71        2.81      0.22 o 
   0   1   4      331.06      333.64      2.24 o 
   1   1   4     2570.21     2560.39     19.00 o 
   2   1   4       19.21       32.25      0.85 o 
   3   1   4        0.11        0.73      0.34 o 
   4   1   4        3.76        0.83      0.30 o 
   5   1   4       87.50       84.87      1.58 o 
   6   1   4       38.20       38.60      1.28 o 
   7   1   4       10.65       11.84      0.95 o 
   8   1   4       85.09       85.61      2.27 o 
   9   1   4       19.30       23.24      1.68 o 
  10   1   4       18.79       18.57      1.84 o 
  11   1   4      159.08      172.62      4.67 o 
 -11   2   4        3.75        3.41      1.17 o 
 -10   2   4        6.58        6.63      1.10 o 
  -9   2   4       48.69       46.24      2.08 o 
  -8   2   4        0.19        0.09      0.63 o 
  -7   2   4        9.76        7.48      0.99 o 
  -6   2   4        6.76        6.61      0.84 o 
  -5   2   4      428.03      400.40      6.11 o 
  -4   2   4      110.00      104.59      2.22 o 
  -3   2   4       77.99       72.58      1.32 o 
  -2   2   4      142.67      157.64      1.46 o 
  -1   2   4      303.66      331.41      2.03 o 
   0   2   4      428.68      477.71      3.08 o 
   1   2   4      153.13      140.51      1.31 o 
   2   2   4      296.55      294.21      3.92 o 
   3   2   4     1952.49     2045.62     16.55 o 
   4   2   4      563.68      625.15      5.01 o 
   5   2   4       19.64       21.23      0.69 o 
   6   2   4       44.75       33.09      1.19 o 
   7   2   4       42.38       41.05      1.37 o 
   8   2   4      212.17      212.14      3.44 o 
   9   2   4        0.07       -0.52      0.52 o 
  10   2   4        0.32        1.03      1.02 o 
  11   2   4       49.97       54.14      3.02 o 
 -10   3   4        4.84        2.68      1.00 o 
  -9   3   4        0.22        1.55      1.40 o 
  -8   3   4       81.47       90.99      4.11 o 
  -7   3   4       45.71       52.18      2.04 o 
  -6   3   4      638.43      599.48      7.68 o 
  -5   3   4        0.23        0.11      0.36 o 
  -4   3   4     1254.25     1331.27     11.08 o 
  -3   3   4     2023.12     2081.80     12.72 o 
  -2   3   4      584.87      600.27      3.94 o 
  -1   3   4     2497.33     2664.33     16.14 o 
   0   3   4      876.96      898.77      5.65 o 
   1   3   4       91.69       88.06      0.92 o 
   2   3   4      239.52      256.96      2.81 o 
   3   3   4      412.15      408.19      4.09 o 
   4   3   4       46.87       43.75      1.60 o 
   5   3   4      698.67      699.86      7.77 o 
   6   3   4      780.66      775.97      7.86 o 
   7   3   4        5.29        4.58      0.66 o 
   8   3   4        2.93        2.56      0.77 o 
   9   3   4       76.14       76.55      2.18 o 
  10   3   4       16.72       19.89      3.31 o 
  11   3   4        0.80        5.18      1.97 o 
 -10   4   4      115.73      117.69      4.03 o 
  -9   4   4      112.70      121.82      3.89 o 
  -8   4   4       22.17       22.57      1.85 o 
  -7   4   4       75.19       62.32      6.91 o 
  -6   4   4      291.97      275.35      6.29 o 
  -5   4   4        8.70       11.21      1.47 o 
  -4   4   4      252.53      258.06      4.05 o 
  -3   4   4        0.30        2.03      0.28 o 
  -2   4   4      337.30      382.24      3.00 o 
  -1   4   4     1416.29     1557.26      9.89 o 
   0   4   4     1050.22     1123.38      6.81 o 
   1   4   4        8.04        3.01      0.26 o 
   2   4   4        0.21        0.49      0.23 o 
   3   4   4       18.51       25.36      0.66 o 
   4   4   4      123.13      126.99      2.10 o 
   5   4   4       52.50       50.34      1.28 o 
   6   4   4     1671.87     1674.95     21.49 o 
   7   4   4       84.39       82.51      2.05 o 
   8   4   4       56.33       58.82      1.91 o 
   9   4   4        1.80        2.32      0.80 o 
  10   4   4       32.11       33.38      1.88 o 
 -10   5   4       20.59       23.93      2.06 o 
  -9   5   4      169.41      175.80      4.91 o 
  -8   5   4       71.18       66.26      4.49 o 
  -7   5   4       76.79       75.88      3.40 o 
  -6   5   4       40.22       27.11      3.24 o 
  -5   5   4      265.78      256.27      6.02 o 
  -4   5   4      192.20      200.97      2.80 o 
  -3   5   4      696.02      669.71      6.88 o 
  -2   5   4        0.90        0.34      0.22 o 
  -1   5   4      395.80      444.16      3.55 o 
   0   5   4      153.43      179.66      1.91 o 
   1   5   4      503.51      498.56      3.49 o 
   2   5   4      144.95      153.58      2.05 o 
   3   5   4      699.52      682.80      7.87 o 
   4   5   4       18.80       20.70      0.74 o 
   5   5   4       26.45       28.65      1.87 o 
   6   5   4      553.73      548.40      7.24 o 
   7   5   4       40.93       40.74      1.70 o 
   8   5   4      285.08      293.92      4.88 o 
   9   5   4       43.27       40.85      1.75 o 
  10   5   4        2.27        7.18      1.89 o 
  11   5   4       35.59       26.78      1.99 o 
 -10   6   4       99.88       96.80      5.30 o 
  -9   6   4        5.22        3.87      1.34 o 
  -8   6   4        1.80        1.98      1.31 o 
  -7   6   4       64.08       60.44      3.12 o 
  -6   6   4      139.40      144.18      6.00 o 
  -5   6   4        5.57        6.06      1.24 o 
  -4   6   4        9.98        6.88      0.83 o 
  -3   6   4      165.65      147.23      2.00 o 
  -2   6   4      124.22      112.44      1.62 o 
  -1   6   4       13.29       21.48      0.73 o 
   0   6   4      169.96      167.85      1.94 o 
   1   6   4       47.60       45.13      0.79 o 
   2   6   4        0.01        0.31      0.33 o 
   3   6   4      144.70      135.18      2.15 o 
   4   6   4       95.80       94.95      1.77 o 
   5   6   4        4.32        2.86      0.63 o 
   6   6   4       63.69       61.99      1.99 o 
   7   6   4       29.94       30.76      1.76 o 
   8   6   4        2.27        0.54      0.59 o 
   9   6   4       23.92       22.97      1.92 o 
  10   6   4      191.23      193.83      6.23 o 
  -9   7   4       85.15       83.80      4.17 o 
  -8   7   4      136.00      133.11      5.09 o 
  -7   7   4       12.91       12.10      1.89 o 
  -6   7   4       38.04       30.40      3.53 o 
  -5   7   4      338.27      326.98      4.97 o 
  -4   7   4       40.23       37.27      1.53 o 
  -3   7   4       73.83       77.80      1.51 o 
  -2   7   4       43.67       37.34      1.03 o 
  -1   7   4        3.52        5.15      0.49 o 
   0   7   4      528.41      559.64      4.76 o 
   1   7   4     1345.40     1278.20      9.09 o 
   2   7   4      118.99      115.79      2.04 o 
   3   7   4       94.72      103.22      2.00 o 
   4   7   4       80.85       78.42      1.73 o 
   5   7   4        0.76        1.56      1.05 o 
   6   7   4        3.81        3.21      0.98 o 
   7   7   4      114.55      114.62      3.25 o 
   8   7   4       82.83       78.67      2.94 o 
   9   7   4        6.02        7.48      1.41 o 
  10   7   4        0.01        0.04      1.09 o 
  -9   8   4        0.38        1.58      2.50 o 
  -8   8   4      147.58      140.17      7.84 o 
  -7   8   4       36.89       37.88      7.81 o 
  -6   8   4       28.77       35.09      7.90 o 
  -5   8   4        5.05        4.54      0.94 o 
  -4   8   4       58.14       54.93      1.67 o 
  -3   8   4      110.07      115.93      2.07 o 
  -2   8   4        0.27        1.17      0.42 o 
  -1   8   4      127.49      123.11      2.21 o 
   0   8   4      227.61      203.60      2.73 o 
   1   8   4      124.27      126.07      1.86 o 
   2   8   4       50.52       39.98      1.29 o 
   3   8   4      130.73      121.25      2.31 o 
   4   8   4       11.80       10.53      0.86 o 
   5   8   4        0.13        0.49      0.93 o 
   6   8   4        1.41        1.67      0.80 o 
   7   8   4      111.11      111.79      3.49 o 
   8   8   4       41.57       43.15      3.44 o 
   9   8   4        0.88        1.78      1.29 o 
  -8   9   4       61.42       58.81      3.66 o 
  -7   9   4        2.83       -0.92      3.06 o 
  -6   9   4        3.65        2.21      1.17 o 
  -5   9   4        5.27        6.44      0.92 o 
  -4   9   4        0.47        1.83      1.75 o 
  -3   9   4       75.08       66.70      1.66 o 
  -2   9   4       32.33       34.59      1.27 o 
  -1   9   4      420.78      399.04      6.43 o 
   0   9   4      147.84      140.92      2.51 o 
   1   9   4        2.41        4.03      0.53 o 
   2   9   4      236.76      221.58      3.26 o 
   3   9   4       64.70       60.43      1.74 o 
   4   9   4        0.39        0.83      0.48 o 
   5   9   4      133.54      127.02      4.04 o 
   6   9   4       93.51       95.60      3.20 o 
   7   9   4      103.84      100.42      4.93 o 
   8   9   4       32.97       35.47      3.35 o 
   9   9   4       29.22       30.65      3.29 o 
  -7  10   4        6.36        2.98      2.16 o 
  -6  10   4        3.14        0.35      1.41 o 
  -5  10   4      108.45      112.81      4.18 o 
  -4  10   4      152.98      150.02      4.68 o 
  -3  10   4        0.15        0.63      0.59 o 
  -2  10   4      154.53      152.43      3.58 o 
  -1  10   4        9.53        7.48      0.83 o 
   0  10   4       38.23       39.56      1.54 o 
   1  10   4       41.58       42.01      1.76 o 
   2  10   4       71.67       71.11      2.27 o 
   3  10   4       83.33       70.75      2.48 o 
   4  10   4        5.06        5.52      0.97 o 
   5  10   4       26.59       26.27      3.82 o 
   6  10   4        0.41        3.26      1.35 o 
   7  10   4       11.91        9.36      2.28 o 
   8  10   4       26.96       20.14      2.61 o 
  -6  11   4       21.97       18.59      2.30 o 
  -5  11   4       74.65       85.44      3.82 o 
  -4  11   4       26.82       31.54      2.37 o 
  -3  11   4      237.91      249.31      4.43 o 
  -2  11   4       76.22       78.24      2.27 o 
  -1  11   4        2.79        2.74      0.70 o 
   0  11   4      100.55      103.86      2.47 o 
   1  11   4       27.98       26.45      1.74 o 
   2  11   4      252.43      249.74      4.28 o 
   3  11   4      170.22      167.74      3.44 o 
   4  11   4       88.88       80.53      3.22 o 
   5  11   4       39.01       32.85      3.03 o 
   6  11   4       10.42        7.80      1.66 o 
   7  11   4       11.99       13.18      1.95 o 
  -5  12   4        1.52        2.78      2.33 o 
  -4  12   4       50.99       58.49      3.15 o 
  -3  12   4       51.81       49.14      5.49 o 
  -2  12   4       13.10       14.69      1.27 o 
  -1  12   4      211.20      213.87      3.92 o 
   0  12   4      154.55      156.39      4.15 o 
   1  12   4        0.79        0.01      0.72 o 
   2  12   4       12.68       10.69      1.54 o 
   3  12   4       19.29       19.27      1.66 o 
   4  12   4        8.68        7.10      1.98 o 
   5  12   4       49.05       49.39      3.20 o 
   6  12   4       33.08       34.36      7.71 o 
  -4  13   4       15.80       16.92      2.17 o 
  -3  13   4        2.03        2.12      1.15 o 
  -2  13   4        0.50        1.21      0.80 o 
  -1  13   4       29.94       29.70      1.82 o 
   0  13   4      102.20       98.17      3.94 o 
   1  13   4       37.57       36.18      2.72 o 
   2  13   4        0.93        1.37      1.00 o 
   3  13   4       26.00       29.15      2.31 o 
   4  13   4       36.47       33.84      3.97 o 
   5  13   4       42.65       40.30      2.97 o 
  -1  14   4      105.38      113.69      4.27 o 
   0  14   4        3.35        4.03      1.38 o 
   1  14   4        0.01        0.52      0.86 o 
   2  14   4        5.31        5.95      1.40 o 
  -3 -12   5        0.69        0.80      1.11 o 
  -2 -12   5        0.61        1.00      1.14 o 
  -1 -12   5        3.42        5.31      1.61 o 
   0 -12   5       44.76       48.43      2.56 o 
   1 -12   5      305.59      314.78      6.48 o 
   2 -12   5        7.23        7.26      1.27 o 
  -5 -11   5        9.78       10.90      1.81 o 
  -4 -11   5       22.58       24.20      2.24 o 
  -3 -11   5        0.28        3.30      1.54 o 
  -2 -11   5       10.71        9.54      1.48 o 
  -1 -11   5        0.15        0.58      1.73 o 
   0 -11   5        8.76        8.85      1.95 o 
   1 -11   5        2.93        2.87      0.90 o 
   2 -11   5        3.32        3.61      0.86 o 
   3 -11   5      188.68      200.45      6.37 o 
   4 -11   5      117.25      132.07      6.35 o 
  -6 -10   5       44.46       46.09      2.88 o 
  -5 -10   5       47.52       47.34      2.89 o 
  -4 -10   5       22.06       22.99      2.46 o 
  -3 -10   5       55.08       58.91      3.69 o 
  -2 -10   5       48.45       49.07      2.16 o 
  -1 -10   5      259.12      248.76      4.86 o 
   0 -10   5       31.89       32.66      1.46 o 
   1 -10   5        4.59        4.29      0.94 o 
   2 -10   5        2.27        3.28      0.95 o 
   3 -10   5       24.53       24.60      2.95 o 
   4 -10   5       60.97       68.11      4.71 o 
   5 -10   5      324.95      327.16     10.51 o 
   6 -10   5        0.42       -0.40      2.05 o 
  -7  -9   5        0.13        2.29      2.49 o 
  -6  -9   5        7.04        3.86      1.70 o 
  -5  -9   5        0.35        3.19      1.15 o 
  -4  -9   5      102.57      103.24      3.61 o 
  -3  -9   5       88.16       91.98      2.51 o 
  -2  -9   5       15.99       21.32      1.34 o 
  -1  -9   5        2.38        3.68      0.83 o 
   0  -9   5        1.73        2.60      0.65 o 
   1  -9   5       31.51       28.32      1.37 o 
   2  -9   5       67.32       69.42      1.98 o 
   3  -9   5       11.12       12.37      2.28 o 
   4  -9   5       43.74       33.13      3.52 o 
   5  -9   5        0.76        0.71      1.68 o 
   6  -9   5        0.64       -1.41      1.41 o 
   7  -9   5       18.74       14.06      3.30 o 
  -8  -8   5        0.73        3.88      1.47 o 
  -7  -8   5        9.01        7.32      2.14 o 
  -6  -8   5        4.74        2.32      2.49 o 
  -5  -8   5      106.05      104.87      6.25 o 
  -4  -8   5      122.41      124.12      5.89 o 
  -3  -8   5       85.30       88.09      2.35 o 
  -2  -8   5        0.06       -0.53      0.53 o 
  -1  -8   5        6.86        7.70      0.74 o 
   0  -8   5       36.62       26.19      1.14 o 
   1  -8   5        1.89        1.74      0.61 o 
   2  -8   5      133.20      131.37      2.76 o 
   3  -8   5      280.65      269.39      3.97 o 
   4  -8   5      114.74      115.91      4.27 o 
   5  -8   5        1.17        1.26      1.92 o 
   6  -8   5       40.82       49.23      2.97 o 
   7  -8   5        0.54        4.09      1.99 o 
   8  -8   5       39.37       43.91      4.52 o 
  -9  -7   5        2.19        1.78      1.68 o 
  -8  -7   5        9.62        3.63      1.42 o 
  -7  -7   5        1.73        0.31      2.10 o 
  -6  -7   5      101.83      105.13      3.85 o 
  -5  -7   5        0.02        0.18      0.81 o 
  -4  -7   5      358.98      347.61      7.01 o 
  -3  -7   5      122.22      119.14      2.57 o 
  -2  -7   5       84.23       86.08      2.13 o 
  -1  -7   5       39.50       29.48      1.11 o 
   0  -7   5      196.88      183.38      2.74 o 
   1  -7   5       95.25       85.22      1.82 o 
   2  -7   5        0.00        2.10      0.58 o 
   3  -7   5       11.94       12.40      0.86 o 
   4  -7   5        2.78        2.85      1.15 o 
   5  -7   5        9.22       12.46      1.44 o 
   6  -7   5        4.12        6.06      1.70 o 
   7  -7   5       17.80       15.10      3.36 o 
   8  -7   5       74.55       89.72      6.31 o 
  -9  -6   5      117.56      121.41      4.48 o 
  -8  -6   5       32.44       30.75      1.88 o 
  -7  -6   5       32.21       32.01      1.93 o 
  -6  -6   5       60.02       61.45      2.37 o 
  -5  -6   5       17.53       17.72      1.27 o 
  -4  -6   5       95.13       87.36      2.23 o 
  -3  -6   5       19.81       20.75      1.03 o 
  -2  -6   5      650.10      636.14      6.76 o 
  -1  -6   5      178.51      182.96      2.55 o 
   0  -6   5      196.85      188.67      2.51 o 
   1  -6   5        3.40        1.76      0.75 o 
   2  -6   5      122.12      116.46      2.17 o 
   3  -6   5      228.52      215.42      2.90 o 
   4  -6   5       37.61       29.34      1.78 o 
   5  -6   5       86.42       76.02      2.70 o 
   6  -6   5       84.60       94.59      4.17 o 
   7  -6   5        9.17       16.49      2.87 o 
   8  -6   5      107.17       87.21      6.05 o 
 -10  -5   5        0.81        1.09      1.08 o 
  -9  -5   5        2.03        3.00      1.10 o 
  -8  -5   5      212.27      204.43      4.49 o 
  -7  -5   5       97.07       98.26      2.96 o 
  -6  -5   5        7.87        6.83      1.06 o 
  -5  -5   5       86.46       84.70      2.34 o 
  -4  -5   5       24.12       27.28      1.13 o 
  -3  -5   5      388.42      378.81      3.90 o 
  -2  -5   5      345.99      331.85      3.54 o 
  -1  -5   5      994.07      939.73      7.63 o 
   0  -5   5       18.44       19.21      0.90 o 
   1  -5   5        6.85        8.03      0.59 o 
   2  -5   5       85.25       87.39      1.48 o 
   3  -5   5      209.32      216.57      2.58 o 
   4  -5   5        1.61        2.10      0.85 o 
   5  -5   5      743.72      688.77     12.42 o 
   6  -5   5        0.11        1.09      2.12 o 
   7  -5   5        0.78        1.00      1.93 o 
   8  -5   5       62.12       65.57      3.60 o 
   9  -5   5        7.84        6.25      2.03 o 
  10  -5   5        6.83        0.22      2.16 o 
 -10  -4   5        3.12        3.32      1.14 o 
  -9  -4   5        3.86        4.02      1.00 o 
  -8  -4   5      132.56      121.47      3.31 o 
  -7  -4   5      274.78      252.93      4.73 o 
  -6  -4   5      195.19      199.69      3.99 o 
  -5  -4   5       35.03       37.75      1.51 o 
  -4  -4   5        4.41        3.41      0.54 o 
  -3  -4   5       75.13       73.47      1.46 o 
  -2  -4   5      234.85      233.76      2.69 o 
  -1  -4   5      722.70      712.51      5.20 o 
   0  -4   5      131.86      124.33      1.78 o 
   1  -4   5      189.39      189.12      2.31 o 
   2  -4   5       37.16       36.46      0.95 o 
   3  -4   5      262.09      255.92      2.66 o 
   4  -4   5       19.06       22.12      1.21 o 
   5  -4   5      401.30      371.68      6.46 o 
   6  -4   5      162.33      157.62      4.92 o 
   7  -4   5        0.37       -0.73      1.16 o 
   8  -4   5       12.46       14.02      1.92 o 
   9  -4   5       29.10       40.64      3.67 o 
  10  -4   5       89.66       90.87      5.60 o 
 -10  -3   5       11.56       14.11      1.46 o 
  -9  -3   5      128.78      134.71      3.68 o 
  -8  -3   5       15.47       15.30      1.39 o 
  -7  -3   5      403.70      378.34      5.87 o 
  -6  -3   5       63.95       60.05      2.12 o 
  -5  -3   5       37.59       34.60      1.36 o 
  -4  -3   5      343.97      329.11      3.72 o 
  -3  -3   5      514.23      525.94      4.50 o 
  -2  -3   5        0.29        0.39      0.31 o 
  -1  -3   5        5.84        6.78      0.44 o 
   0  -3   5      168.00      204.56      2.20 o 
   1  -3   5      502.20      548.83      4.19 o 
   2  -3   5      355.49      322.93      2.91 o 
   3  -3   5     2370.01     2321.45     17.87 o 
   4  -3   5      228.41      214.97      3.10 o 
   5  -3   5        0.00        0.08      0.61 o 
   6  -3   5        2.36        5.10      0.93 o 
   7  -3   5      133.59      134.40      4.47 o 
   8  -3   5      140.49      141.42      4.79 o 
   9  -3   5        7.52        5.24      1.55 o 
  10  -3   5       13.74       14.29      2.69 o 
 -10  -2   5       10.87       13.30      1.71 o 
  -9  -2   5        0.01        1.56      0.86 o 
  -8  -2   5       32.49       32.43      1.71 o 
  -7  -2   5      465.90      447.41      6.54 o 
  -6  -2   5      385.82      373.93      6.81 o 
  -5  -2   5        9.48        9.13      0.97 o 
  -4  -2   5        8.97        7.39      0.61 o 
  -3  -2   5       40.70       39.29      0.99 o 
  -2  -2   5       66.24       60.34      1.21 o 
  -1  -2   5        1.86        1.37      0.24 o 
   0  -2   5      788.63      811.93      4.69 o 
   1  -2   5      209.28      239.69      1.98 o 
   2  -2   5       27.22       41.74      0.82 o 
   3  -2   5      218.33      214.64      2.90 o 
   4  -2   5        0.12        0.86      0.48 o 
   5  -2   5      731.89      732.43      8.49 o 
   6  -2   5      193.37      187.59      3.60 o 
   7  -2   5      114.34      105.18      3.15 o 
   8  -2   5        8.12        7.45      1.21 o 
   9  -2   5      149.77      149.93      4.95 o 
  10  -2   5       58.87       60.10      4.25 o 
 -10  -1   5      165.58      169.30      4.55 o 
  -9  -1   5        0.07        0.33      0.88 o 
  -8  -1   5      131.34      125.31      3.24 o 
  -7  -1   5      431.10      419.44      6.28 o 
  -6  -1   5      309.44      303.07      4.88 o 
  -5  -1   5       11.25        9.77      0.75 o 
  -4  -1   5      380.96      403.21      4.02 o 
  -3  -1   5       29.20       21.24      0.80 o 
  -2  -1   5      243.78      267.11      2.61 o 
  -1  -1   5      763.39      768.40      4.62 o 
   0  -1   5     2518.60     2579.72     12.92 o 
   1  -1   5      381.57      378.30      2.98 o 
   2  -1   5        0.01        1.30      0.25 o 
   3  -1   5       81.13       75.83      1.38 o 
   4  -1   5      133.31      123.50      2.50 o 
   5  -1   5      124.72      129.77      2.75 o 
   6  -1   5        4.26        2.88      0.68 o 
   7  -1   5      155.27      146.07      3.19 o 
   8  -1   5       17.19       18.89      1.56 o 
   9  -1   5       74.53       71.46      2.76 o 
  10  -1   5        0.50        1.00      1.38 o 
  11  -1   5       57.34       58.90      4.06 o 
 -10   0   5       26.05       29.33      1.84 o 
  -9   0   5        8.78        9.61      1.21 o 
  -8   0   5      124.83      124.95      3.25 o 
  -7   0   5      155.03      152.10      4.03 o 
  -6   0   5       40.55       45.93      1.83 o 
  -5   0   5       81.56       77.15      1.70 o 
  -4   0   5      188.78      184.72      2.75 o 
  -3   0   5      178.34      213.37      2.92 o 
  -2   0   5      191.88      210.64      1.71 o 
  -1   0   5       79.87       90.48      1.09 o 
   0   0   5     1217.74     1355.53      7.97 o 
   1   0   5      224.30      207.17      2.01 o 
   2   0   5       14.42        9.53      0.34 o 
   3   0   5       80.55       89.71      1.68 o 
   4   0   5       22.30       24.62      0.85 o 
   5   0   5      224.98      213.61      3.58 o 
   6   0   5        4.58        4.12      0.71 o 
   7   0   5       32.19       30.69      1.45 o 
   8   0   5       31.19       29.14      1.66 o 
   9   0   5        6.03        5.50      1.28 o 
  10   0   5        2.35        3.33      1.38 o 
  11   0   5       45.14       45.73      3.32 o 
 -10   1   5        9.92       13.10      1.46 o 
  -9   1   5        0.04       -0.04      0.79 o 
  -8   1   5       48.95       45.88      2.00 o 
  -7   1   5       24.74       25.22      1.54 o 
  -6   1   5      306.16      304.65      5.50 o 
  -5   1   5       83.04       83.26      2.26 o 
  -4   1   5       14.07       14.67      0.84 o 
  -3   1   5      583.36      548.52      5.61 o 
  -2   1   5      593.12      576.97      3.97 o 
  -1   1   5        3.89        0.76      0.19 o 
   0   1   5        3.97        2.49      0.24 o 
   1   1   5      451.07      467.38      3.40 o 
   2   1   5      993.44     1064.57      9.39 o 
   3   1   5       11.41       12.42      0.66 o 
   4   1   5      195.17      182.98      2.79 o 
   5   1   5      338.84      328.43      4.22 o 
   6   1   5      226.24      223.51      3.46 o 
   7   1   5       38.54       39.93      1.62 o 
   8   1   5       46.20       46.99      2.08 o 
   9   1   5        8.75        8.04      1.57 o 
  10   1   5       96.40      107.20      3.78 o 
  11   1   5        5.00        3.43      1.40 o 
 -10   2   5       87.14       87.64      4.29 o 
  -9   2   5       68.30       74.15      2.69 o 
  -8   2   5        4.35        4.73      1.12 o 
  -7   2   5      153.22      140.42      3.36 o 
  -6   2   5       61.12       50.91      2.26 o 
  -5   2   5      134.81      133.62      2.92 o 
  -4   2   5      492.75      494.65      4.91 o 
  -3   2   5       11.36       10.21      0.51 o 
  -2   2   5     1316.22     1351.66      8.17 o 
  -1   2   5      318.13      334.64      2.22 o 
   0   2   5      155.01      171.19      1.50 o 
   1   2   5      158.57      130.55      1.26 o 
   2   2   5        3.22        4.43      0.49 o 
   3   2   5      219.56      216.45      2.50 o 
   4   2   5       58.73       65.16      1.78 o 
   5   2   5        1.13        1.02      0.41 o 
   6   2   5       31.65       31.77      1.82 o 
   7   2   5       43.38       43.98      1.50 o 
   8   2   5        1.60        1.37      0.56 o 
   9   2   5        1.46        2.32      0.78 o 
  10   2   5        0.25        0.43      0.76 o 
  11   2   5       11.43       11.48      1.77 o 
 -10   3   5       30.44       28.07      2.02 o 
  -9   3   5        7.10        7.71      1.26 o 
  -8   3   5       55.40       58.08      2.32 o 
  -7   3   5      120.20      117.88      3.13 o 
  -6   3   5      701.21      645.64     11.83 o 
  -5   3   5       11.51        6.86      0.75 o 
  -4   3   5      258.30      245.06      2.98 o 
  -3   3   5       72.31       76.23      1.22 o 
  -2   3   5      163.36      160.66      1.34 o 
  -1   3   5      275.81      291.81      2.26 o 
   0   3   5       42.07       39.37      0.85 o 
   1   3   5       76.77       67.64      0.92 o 
   2   3   5      157.61      176.60      1.94 o 
   3   3   5      377.98      352.38      3.13 o 
   4   3   5        1.35        1.31      0.38 o 
   5   3   5        3.16        4.57      0.72 o 
   6   3   5      829.69      812.83      8.37 o 
   7   3   5       36.27       34.34      1.39 o 
   8   3   5       84.48       83.37      2.36 o 
   9   3   5       12.17       11.73      1.12 o 
  10   3   5       16.82       17.22      1.61 o 
  11   3   5        7.19        7.87      1.46 o 
 -10   4   5        3.75        1.08      2.10 o 
  -9   4   5        2.03        3.63      1.81 o 
  -8   4   5        6.11        5.21      1.34 o 
  -7   4   5       77.88       74.70      3.80 o 
  -6   4   5       57.51       70.91      2.61 o 
  -5   4   5      112.77      131.75      2.85 o 
  -4   4   5       10.55       13.95      0.84 o 
  -3   4   5      113.28       97.78      1.36 o 
  -2   4   5        2.66        8.97      0.46 o 
  -1   4   5      996.63     1027.22      6.60 o 
   0   4   5       11.94       11.48      0.45 o 
   1   4   5      551.27      570.13      4.06 o 
   2   4   5        6.91        4.17      0.42 o 
   3   4   5      108.66       98.47      1.41 o 
   4   4   5      252.88      258.21      2.96 o 
   5   4   5     1085.85     1079.51     11.61 o 
   6   4   5       73.98       71.13      2.16 o 
   7   4   5       29.54       28.03      1.31 o 
   8   4   5        0.14        0.28      1.05 o 
   9   4   5        3.95        4.20      0.82 o 
  10   4   5       32.70       31.66      1.99 o 
  11   4   5        1.67        2.27      1.00 o 
 -10   5   5       42.57       49.61      5.51 o 
  -9   5   5       23.36       26.68      3.45 o 
  -8   5   5       17.12       13.83      2.29 o 
  -7   5   5        0.39        0.72      0.95 o 
  -6   5   5      124.08      132.16      5.06 o 
  -5   5   5       28.12       18.91      1.61 o 
  -4   5   5      538.79      514.43      6.60 o 
  -3   5   5        0.91        0.07      0.25 o 
  -2   5   5      102.89      100.67      1.47 o 
  -1   5   5      187.88      183.77      2.04 o 
   0   5   5      252.14      226.18      1.96 o 
   1   5   5     1352.73     1409.71      8.48 o 
   2   5   5      415.66      407.96      4.35 o 
   3   5   5        4.22        2.36      0.41 o 
   4   5   5       58.39       57.65      1.40 o 
   5   5   5      325.86      319.34      5.66 o 
   6   5   5      186.92      195.18      3.84 o 
   7   5   5      453.62      453.94      7.41 o 
   8   5   5      458.81      458.83      6.66 o 
   9   5   5       52.49       52.10      4.43 o 
  10   5   5       12.86       10.23      1.43 o 
  -9   6   5       50.61       53.08      2.83 o 
  -8   6   5      119.59      113.80      7.87 o 
  -7   6   5      294.30      302.42      7.57 o 
  -6   6   5       15.63       10.02      2.15 o 
  -5   6   5       30.39       25.72      2.14 o 
  -4   6   5      398.11      386.88      5.29 o 
  -3   6   5       96.82      110.21      1.72 o 
  -2   6   5      253.67      273.90      2.83 o 
  -1   6   5      327.05      311.86      2.96 o 
   0   6   5        0.34        0.32      0.28 o 
   1   6   5      140.53      151.75      2.06 o 
   2   6   5       91.98       89.64      1.69 o 
   3   6   5      319.52      308.35      3.61 o 
   4   6   5       20.91       18.69      0.91 o 
   5   6   5      212.05      191.50      3.52 o 
   6   6   5       98.75      106.20      3.23 o 
   7   6   5      135.62      135.70      3.73 o 
   8   6   5       53.18       48.86      2.03 o 
   9   6   5       26.87       27.54      2.11 o 
  10   6   5       59.91       59.05      3.55 o 
  -9   7   5       39.13       38.05      2.46 o 
  -8   7   5      117.19       97.98      8.64 o 
  -7   7   5        6.51        0.00      2.22 o 
  -6   7   5       36.09       29.37      2.30 o 
  -5   7   5        6.06        6.51      1.00 o 
  -4   7   5       31.89       40.04      1.65 o 
  -3   7   5      236.05      223.63      3.31 o 
  -2   7   5      356.80      325.92      3.30 o 
  -1   7   5      219.91      227.53      2.77 o 
   0   7   5        3.82        2.73      0.44 o 
   1   7   5      466.86      509.61      4.74 o 
   2   7   5       12.37       11.24      0.81 o 
   3   7   5      267.04      260.54      3.43 o 
   4   7   5       23.66       25.38      1.58 o 
   5   7   5      184.28      189.78      4.03 o 
   6   7   5        0.84        1.06      0.77 o 
   7   7   5       35.29       35.55      2.03 o 
   8   7   5      325.50      315.73      9.51 o 
   9   7   5      130.16      134.86      4.56 o 
  10   7   5        2.08        5.08      1.63 o 
  -8   8   5        4.25       -0.57      3.27 o 
  -7   8   5       23.58       25.31      2.72 o 
  -6   8   5      279.42      270.08      7.40 o 
  -5   8   5       73.48       71.16      7.63 o 
  -4   8   5      293.18      302.31      5.58 o 
  -3   8   5        7.50        8.55      0.73 o 
  -2   8   5       44.99       39.66      1.29 o 
  -1   8   5       42.64       40.20      2.06 o 
   0   8   5      660.65      612.51      5.70 o 
   1   8   5       17.66       19.15      0.92 o 
   2   8   5      311.76      331.32      4.00 o 
   3   8   5      126.00      110.12      2.21 o 
   4   8   5        7.93        6.36      0.75 o 
   5   8   5       35.34       31.35      1.40 o 
   6   8   5       99.72       96.26      3.01 o 
   7   8   5        2.43        3.56      1.82 o 
   8   8   5        0.29       -0.44      1.21 o 
   9   8   5        1.92        2.01      1.04 o 
  -8   9   5       32.79       38.68      3.01 o 
  -7   9   5       35.98       29.85      2.84 o 
  -6   9   5       40.21       41.52      1.85 o 
  -5   9   5       83.62       84.24      4.98 o 
  -4   9   5       97.27      110.48      3.03 o 
  -3   9   5       64.57       68.77      2.44 o 
  -2   9   5       16.81       17.64      0.99 o 
  -1   9   5       23.56       16.34      1.39 o 
   0   9   5       18.83       17.66      1.13 o 
   1   9   5       54.25       50.64      1.44 o 
   2   9   5      552.42      518.06      5.60 o 
   3   9   5      176.63      179.06      3.41 o 
   4   9   5        0.10        0.65      0.62 o 
   5   9   5       56.31       50.15      2.28 o 
   6   9   5       43.57       48.42      2.24 o 
   7   9   5        0.80        3.92      1.47 o 
   8   9   5        0.25        0.04      1.24 o 
   9   9   5       13.03       11.11      2.40 o 
  -7  10   5        2.09       -0.56      1.39 o 
  -6  10   5      101.55      107.51      5.05 o 
  -5  10   5        9.87        8.24      1.50 o 
  -4  10   5        1.62        0.67      1.56 o 
  -3  10   5      126.10      124.87      2.90 o 
  -2  10   5       31.47       31.87      1.42 o 
  -1  10   5      117.04      116.18      2.61 o 
   0  10   5       66.45       63.49      1.90 o 
   1  10   5       32.10       33.42      2.01 o 
   2  10   5      229.14      233.05      5.11 o 
   3  10   5       41.40       44.84      1.88 o 
   4  10   5      162.70      145.35      4.08 o 
   5  10   5       33.70       35.34      2.07 o 
   6  10   5        0.03        1.72      0.89 o 
   7  10   5       56.51       56.76      4.37 o 
   8  10   5        0.02        3.26      1.26 o 
  -6  11   5      125.00      127.06      4.84 o 
  -5  11   5       38.01       42.11      2.81 o 
  -4  11   5        8.29        7.28      1.51 o 
  -3  11   5       19.27       20.47      1.38 o 
  -2  11   5       10.12        7.62      1.09 o 
  -1  11   5      106.61      103.70      2.57 o 
   0  11   5        0.23        0.34      0.53 o 
   1  11   5      147.29      144.38      3.87 o 
   2  11   5      188.92      190.62      4.01 o 
   3  11   5        0.94        0.93      0.68 o 
   4  11   5       69.79       68.98      3.46 o 
   5  11   5       58.44       63.44      3.37 o 
   6  11   5        5.47        6.42      1.41 o 
   7  11   5       16.74       21.70      2.87 o 
  -5  12   5       17.54       16.90      2.14 o 
  -4  12   5       95.22      108.28      4.29 o 
  -3  12   5       46.35       48.84      2.90 o 
  -2  12   5       82.26       75.32      2.54 o 
  -1  12   5       35.31       39.65      1.75 o 
   0  12   5        2.88        1.89      0.84 o 
   1  12   5       48.53       51.80      2.47 o 
   2  12   5       18.32       17.27      1.84 o 
   3  12   5       32.54       34.03      3.39 o 
   4  12   5        9.45        9.96      1.72 o 
   5  12   5      105.58      109.32      4.61 o 
   6  12   5        0.48        2.00      1.02 o 
  -3  13   5        1.64        1.31      1.05 o 
  -2  13   5        7.59        7.66      1.18 o 
  -1  13   5       59.36       61.41      2.32 o 
   0  13   5        0.75        1.58      1.08 o 
   1  13   5       47.05       52.97      3.06 o 
   2  13   5       34.25       36.71      2.32 o 
   3  13   5        6.05        5.87      1.45 o 
   4  13   5        6.66        7.41      2.42 o 
   0  14   5        4.85        4.73      1.36 o 
   1  14   5       61.58       62.65      3.41 o 
   0 -12   6       93.92       99.33      5.14 o 
  -4 -11   6       73.46       80.31      3.34 o 
  -3 -11   6       74.15       83.22      3.42 o 
  -2 -11   6      109.84      121.21      4.21 o 
  -1 -11   6       26.50       28.05      2.19 o 
   0 -11   6       51.73       58.99      2.75 o 
   1 -11   6        8.21       11.19      1.26 o 
   2 -11   6      248.25      266.27      5.27 o 
   3 -11   6      135.44      147.17      5.50 o 
   4 -11   6        1.08        1.79      1.38 o 
  -5 -10   6        2.43        1.71      0.95 o 
  -4 -10   6       44.09       45.17      2.78 o 
  -3 -10   6       14.40       15.23      1.77 o 
  -2 -10   6       29.77       29.09      2.07 o 
  -1 -10   6       28.57       26.57      2.11 o 
   0 -10   6       27.89       28.29      4.08 o 
   1 -10   6      106.17      113.05      2.89 o 
   2 -10   6      137.82      146.76      3.74 o 
   3 -10   6        6.99        5.60      1.50 o 
   4 -10   6      137.55      140.25      6.63 o 
   5 -10   6       60.62       73.19      5.20 o 
  -7  -9   6       89.80       86.68      4.80 o 
  -6  -9   6       44.23       44.26      2.82 o 
  -5  -9   6       89.47       63.85     15.28 o 
  -4  -9   6       30.22       29.71      4.12 o 
  -3  -9   6        0.53        2.26      0.90 o 
  -2  -9   6       61.76       64.22      2.38 o 
  -1  -9   6        2.08        2.41      0.82 o 
   0  -9   6      189.93      190.23      3.32 o 
   1  -9   6       73.97       66.99      2.01 o 
   2  -9   6        1.67        2.24      0.78 o 
   3  -9   6       62.92       77.22      3.77 o 
   4  -9   6      106.61      122.48      6.08 o 
   5  -9   6        0.10        1.06      1.80 o 
   6  -9   6        0.02       -0.47      1.71 o 
  -7  -8   6        3.15        1.01      3.13 o 
  -6  -8   6        0.04       -0.11      1.29 o 
  -5  -8   6       95.15       97.49     10.23 o 
  -4  -8   6       20.00       26.58      2.52 o 
  -3  -8   6       18.47       22.61      1.45 o 
  -2  -8   6      217.06      199.75      4.07 o 
  -1  -8   6       56.27       67.18      2.30 o 
   0  -8   6        8.10       10.30      0.89 o 
   1  -8   6       79.68       83.50      2.14 o 
   2  -8   6       18.59       18.14      1.56 o 
   3  -8   6       17.14       13.00      1.14 o 
   4  -8   6        1.63        2.83      1.33 o 
   5  -8   6       11.57       14.86      2.73 o 
   6  -8   6       38.47       44.59      2.92 o 
   7  -8   6       26.30       21.61      4.22 o 
  -8  -7   6       71.97       77.69      4.72 o 
  -7  -7   6       20.95       19.83      2.22 o 
  -6  -7   6       16.90       15.88      1.89 o 
  -5  -7   6        7.98        7.17      1.35 o 
  -4  -7   6       42.92       44.51      3.35 o 
  -3  -7   6      377.99      358.35      5.50 o 
  -2  -7   6      264.63      269.29      4.58 o 
  -1  -7   6       83.11       95.13      1.89 o 
   0  -7   6        0.01        1.27      0.58 o 
   1  -7   6       45.45       40.92      1.47 o 
   2  -7   6       56.01       50.47      1.65 o 
   3  -7   6       28.83       29.30      1.42 o 
   4  -7   6      169.16      162.48      6.63 o 
   5  -7   6      179.75      178.66      7.27 o 
   6  -7   6        3.07        3.79      1.66 o 
   7  -7   6       50.02       64.25      5.24 o 
   8  -7   6       19.62       20.39      3.85 o 
  -9  -6   6        2.41        2.43      0.93 o 
  -8  -6   6       17.58       16.88      1.63 o 
  -7  -6   6        0.40       -0.13      0.82 o 
  -6  -6   6        0.15       -0.65      1.26 o 
  -5  -6   6       25.53       28.55      2.50 o 
  -4  -6   6        2.94        3.43      0.66 o 
  -3  -6   6       59.51       55.81      1.59 o 
  -2  -6   6        1.82        4.61      1.15 o 
  -1  -6   6      972.17      921.70      7.83 o 
   0  -6   6       49.55       46.60      1.36 o 
   1  -6   6       19.88       16.31      1.00 o 
   2  -6   6        6.86        8.80      0.81 o 
   3  -6   6       45.50       42.74      1.34 o 
   4  -6   6       35.19       31.04      1.60 o 
   5  -6   6      169.69      162.48      4.11 o 
   6  -6   6       19.00       17.43      2.32 o 
   7  -6   6       23.89       27.04      3.52 o 
   8  -6   6       61.77       78.75      5.71 o 
  -9  -5   6        0.02        1.26      1.61 o 
  -8  -5   6       59.04       54.61      3.12 o 
  -7  -5   6       28.58       24.15      1.79 o 
  -6  -5   6       54.20       55.09      2.05 o 
  -5  -5   6        3.87        4.32      0.93 o 
  -4  -5   6      310.77      311.31      4.07 o 
  -3  -5   6      134.21      124.50      2.09 o 
  -2  -5   6      250.16      247.09      3.04 o 
  -1  -5   6      173.28      160.97      2.36 o 
   0  -5   6      105.02      100.24      1.86 o 
   1  -5   6       69.95       65.80      1.41 o 
   2  -5   6      385.11      379.00      3.80 o 
   3  -5   6       18.24       22.15      1.03 o 
   4  -5   6        1.24        1.72      0.63 o 
   5  -5   6       78.24       71.24      3.50 o 
   6  -5   6       55.53       54.58      3.15 o 
   7  -5   6        0.79        2.12      1.89 o 
   8  -5   6       45.06       50.43      4.44 o 
   9  -5   6       16.67       15.29      3.11 o 
  -9  -4   6       10.94        6.96      1.78 o 
  -8  -4   6        0.09       -0.63      0.63 o 
  -7  -4   6      201.61      192.52      4.23 o 
  -6  -4   6      332.16      307.69      5.85 o 
  -5  -4   6      173.25      165.15      3.09 o 
  -4  -4   6       45.25       51.14      1.47 o 
  -3  -4   6       32.71       32.80      1.05 o 
  -2  -4   6       60.40       56.04      1.33 o 
  -1  -4   6       69.41       77.14      1.36 o 
   0  -4   6     1175.41     1116.79      8.54 o 
   1  -4   6      610.19      571.99      4.61 o 
   2  -4   6       65.92       53.90      1.22 o 
   3  -4   6       30.17       26.19      0.89 o 
   4  -4   6       27.60       26.18      2.49 o 
   5  -4   6      274.20      291.78      6.05 o 
   6  -4   6       57.75       57.96      3.10 o 
   7  -4   6      137.17      134.34      4.87 o 
   8  -4   6       29.87       31.03      2.54 o 
   9  -4   6        0.01       -1.11      1.11 o 
  10  -4   6       23.86       29.51      3.70 o 
 -10  -3   6        5.27        4.36      1.12 o 
  -9  -3   6        1.44        1.67      1.08 o 
  -8  -3   6        0.64        1.67      0.75 o 
  -7  -3   6      178.36      171.72      3.87 o 
  -6  -3   6      120.48      107.91      5.24 o 
  -5  -3   6       56.24       55.83      1.72 o 
  -4  -3   6      184.32      176.89      3.01 o 
  -3  -3   6        1.56        2.88      0.48 o 
  -2  -3   6        5.87        8.98      0.64 o 
  -1  -3   6      607.56      583.96      4.28 o 
   0  -3   6     1240.85     1231.39      8.96 o 
   1  -3   6       43.25       48.99      1.04 o 
   2  -3   6      271.79      250.52      2.40 o 
   3  -3   6        3.03        3.54      0.62 o 
   4  -3   6      213.02      191.45      3.05 o 
   5  -3   6      134.53      135.61      3.10 o 
   6  -3   6       31.12       34.37      3.34 o 
   7  -3   6      474.69      444.26      9.32 o 
   8  -3   6        3.36        3.94      1.22 o 
   9  -3   6        9.67        1.41      1.72 o 
  10  -3   6       34.76       44.22      4.02 o 
 -10  -2   6       29.10       30.59      1.99 o 
  -9  -2   6      105.04      106.75      3.70 o 
  -8  -2   6       10.54       11.01      1.40 o 
  -7  -2   6        1.17       -0.04      0.69 o 
  -6  -2   6      127.25      124.09      3.49 o 
  -5  -2   6       87.50       84.91      3.37 o 
  -4  -2   6      327.47      307.17      4.57 o 
  -3  -2   6       46.55       41.49      1.11 o 
  -2  -2   6      331.76      326.27      2.77 o 
  -1  -2   6       59.80       64.74      1.02 o 
   0  -2   6      353.68      358.50      3.02 o 
   1  -2   6      277.34      253.68      2.16 o 
   2  -2   6      471.76      449.63      3.27 o 
   3  -2   6        0.95       -0.03      0.39 o 
   4  -2   6      330.85      329.41      4.91 o 
   5  -2   6      125.54      117.42      2.79 o 
   6  -2   6      487.86      481.19      6.71 o 
   7  -2   6       36.32       38.51      2.02 o 
   8  -2   6        0.23        0.67      0.73 o 
   9  -2   6       40.81       36.05      3.34 o 
  10  -2   6        2.32        1.78      1.58 o 
 -10  -1   6       13.45       10.70      1.41 o 
  -9  -1   6        0.56        1.40      0.79 o 
  -8  -1   6        0.35       -0.66      0.66 o 
  -7  -1   6      154.23      155.12      3.61 o 
  -6  -1   6       12.20       12.84      1.32 o 
  -5  -1   6      435.18      398.84      5.45 o 
  -4  -1   6       11.59       15.88      1.09 o 
  -3  -1   6      189.29      176.03      2.24 o 
  -2  -1   6      144.95      131.30      1.51 o 
  -1  -1   6       87.81       78.12      1.01 o 
   0  -1   6        6.98        8.93      0.39 o 
   1  -1   6       25.11       22.41      0.52 o 
   2  -1   6       38.20       41.35      0.87 o 
   3  -1   6      531.97      515.70      4.79 o 
   4  -1   6      151.92      151.36      3.01 o 
   5  -1   6      216.03      211.93      3.80 o 
   6  -1   6       17.33       17.48      1.39 o 
   7  -1   6       50.66       52.26      1.97 o 
   8  -1   6      296.81      300.34      5.96 o 
   9  -1   6       71.12       72.65      2.92 o 
  10  -1   6        1.83        1.51      1.48 o 
 -10   0   6       12.99       14.70      1.58 o 
  -9   0   6       41.32       41.45      2.09 o 
  -8   0   6       15.87       17.22      1.69 o 
  -7   0   6        7.75        6.22      0.86 o 
  -6   0   6      109.00      106.76      2.85 o 
  -5   0   6     1665.18     1646.68     14.51 o 
  -4   0   6      420.53      404.39      5.57 o 
  -3   0   6       59.33       47.99      1.28 o 
  -2   0   6      539.79      565.37      4.13 o 
  -1   0   6       45.76       51.13      0.88 o 
   0   0   6      477.86      468.02      3.39 o 
   1   0   6      326.19      288.00      2.38 o 
   2   0   6     1123.22     1133.44      7.79 o 
   3   0   6       27.46       25.27      1.03 o 
   4   0   6       17.92       14.10      1.05 o 
   5   0   6       86.08       77.54      2.16 o 
   6   0   6       15.31       15.62      2.23 o 
   7   0   6      127.34      125.40      3.04 o 
   8   0   6        3.99        3.18      0.79 o 
   9   0   6        3.34        3.06      0.99 o 
  10   0   6       32.61       34.12      2.42 o 
  11   0   6       41.73       45.93      3.61 o 
 -10   1   6        2.83        1.80      0.91 o 
  -9   1   6       79.39       87.41      2.99 o 
  -8   1   6       40.01       41.29      2.16 o 
  -7   1   6       14.58       14.45      2.35 o 
  -6   1   6      121.66      117.68      2.46 o 
  -5   1   6      655.17      617.30      6.74 o 
  -4   1   6       77.88       77.95      1.87 o 
  -3   1   6      364.14      374.26      3.61 o 
  -2   1   6       13.00       14.02      0.42 o 
  -1   1   6      463.96      557.86      4.52 o 
   0   1   6      218.78      253.29      2.16 o 
   1   1   6      840.88      851.04      5.81 o 
   2   1   6      936.08      989.30      8.06 o 
   3   1   6      208.98      188.33      2.41 o 
   4   1   6       17.52       18.78      0.95 o 
   5   1   6       67.16       65.58      1.97 o 
   6   1   6      349.67      328.38      5.05 o 
   7   1   6      274.43      267.28      4.60 o 
   8   1   6       15.12       14.26      1.43 o 
   9   1   6       22.14       21.77      1.70 o 
  10   1   6        0.70        0.79      1.21 o 
  11   1   6       61.50       71.19      4.03 o 
 -10   2   6       13.35       12.72      1.77 o 
  -9   2   6       21.82       20.88      1.70 o 
  -8   2   6      255.63      250.28      5.02 o 
  -7   2   6       39.62       34.87      1.94 o 
  -6   2   6       98.89       98.96      2.31 o 
  -5   2   6       84.44       74.85      1.92 o 
  -4   2   6       37.61       44.35      1.43 o 
  -3   2   6      328.22      294.74      3.09 o 
  -2   2   6     1215.34     1179.54      7.25 o 
  -1   2   6      472.38      465.48      3.40 o 
   0   2   6      297.87      298.00      2.40 o 
   1   2   6      386.01      425.85      3.09 o 
   2   2   6       81.67       77.39      1.61 o 
   3   2   6      213.46      199.13      2.92 o 
   4   2   6      417.43      427.13      6.70 o 
   5   2   6      207.20      213.94      3.39 o 
   6   2   6       47.72       41.99      1.50 o 
   7   2   6        0.76        0.83      0.47 o 
   8   2   6       16.65       18.21      1.52 o 
   9   2   6       29.45       31.69      1.87 o 
  10   2   6        8.01        8.30      1.44 o 
  11   2   6        0.12       -0.58      1.13 o 
 -10   3   6       44.11       45.11      2.59 o 
  -9   3   6       13.91       18.30      3.85 o 
  -8   3   6       32.90       28.93      1.76 o 
  -7   3   6        0.05        0.87      0.47 o 
  -6   3   6      108.42      111.80      2.53 o 
  -5   3   6      137.97      124.45      2.57 o 
  -4   3   6      164.39      146.47      2.31 o 
  -3   3   6       29.19       32.55      0.88 o 
  -2   3   6      151.50      158.27      1.34 o 
  -1   3   6      190.95      177.35      1.67 o 
   0   3   6      139.82      120.01      1.51 o 
   1   3   6      207.50      216.27      1.95 o 
   2   3   6      204.29      225.39      2.55 o 
   3   3   6        5.95        3.55      0.54 o 
   4   3   6      131.25      119.65      2.18 o 
   5   3   6       42.88       42.71      1.64 o 
   6   3   6        0.14        0.42      0.44 o 
   7   3   6       62.79       64.45      1.95 o 
   8   3   6       26.20       25.58      1.44 o 
   9   3   6       15.77       15.73      1.44 o 
  10   3   6       29.02       26.49      2.06 o 
  11   3   6        6.12        6.55      1.55 o 
 -10   4   6       66.73       68.92      3.23 o 
  -9   4   6       75.46       75.94      3.25 o 
  -8   4   6      100.31      102.59      3.60 o 
  -7   4   6       11.17       11.21      1.71 o 
  -6   4   6        9.86        8.54      1.31 o 
  -5   4   6        7.61        6.23      0.85 o 
  -4   4   6     1270.77     1201.41     11.22 o 
  -3   4   6        3.97        5.44      0.37 o 
  -2   4   6      730.74      735.19      5.01 o 
  -1   4   6      274.35      282.47      2.84 o 
   0   4   6      720.12      705.84      5.09 o 
   1   4   6      366.94      359.58      2.75 o 
   2   4   6      575.82      538.02      5.26 o 
   3   4   6       45.90       42.03      1.21 o 
   4   4   6        1.49        1.79      0.48 o 
   5   4   6       33.15       28.63      1.65 o 
   6   4   6       51.94       49.22      1.88 o 
   7   4   6      101.63       99.25      2.69 o 
   8   4   6      123.05      123.81      3.13 o 
   9   4   6        6.09        6.97      1.82 o 
  10   4   6        6.23        5.65      1.39 o 
  -9   5   6        0.21        1.85      1.56 o 
  -8   5   6        6.56        7.80      1.49 o 
  -7   5   6       67.35       57.55      5.85 o 
  -6   5   6        5.67        8.61      1.80 o 
  -5   5   6      182.19      169.00      3.55 o 
  -4   5   6      174.05      132.81      3.33 o 
  -3   5   6        0.97        5.13      0.48 o 
  -2   5   6      564.72      574.32      4.86 o 
  -1   5   6        1.02        2.38      0.34 o 
   0   5   6       37.62       39.42      1.62 o 
   1   5   6      393.62      377.80      3.35 o 
   2   5   6        2.14        1.20      0.41 o 
   3   5   6       81.30       87.01      1.80 o 
   4   5   6      510.07      509.91      6.50 o 
   5   5   6        0.02        0.16      0.48 o 
   6   5   6      196.77      191.89      3.94 o 
   7   5   6      194.93      186.51      4.44 o 
   8   5   6      536.64      531.66      7.58 o 
   9   5   6       11.69       12.66      1.63 o 
  10   5   6       22.02       26.21      2.13 o 
  -9   6   6        9.35        8.22      1.57 o 
  -8   6   6       18.71       21.45      2.09 o 
  -7   6   6       92.56       97.01      3.54 o 
  -6   6   6        3.04        5.85      1.13 o 
  -5   6   6      159.22      153.02      2.94 o 
  -4   6   6       18.03       27.84      1.20 o 
  -3   6   6        3.12        1.67      0.40 o 
  -2   6   6        7.52        9.65      0.61 o 
  -1   6   6      369.37      353.85      3.33 o 
   0   6   6      150.11      143.04      1.94 o 
   1   6   6      325.26      320.49      3.37 o 
   2   6   6      284.07      277.11      3.64 o 
   3   6   6        0.54        0.76      0.55 o 
   4   6   6       28.13       32.30      1.17 o 
   5   6   6       35.80       30.53      1.32 o 
   6   6   6      154.28      142.92      3.85 o 
   7   6   6      147.41      147.11      4.02 o 
   8   6   6      253.26      242.87      4.80 o 
   9   6   6      223.20      209.09      8.82 o 
  10   6   6        0.79        0.66      1.26 o 
  -9   7   6       46.47       54.37      2.96 o 
  -8   7   6       81.81       83.42      3.53 o 
  -7   7   6      159.05      160.88      4.74 o 
  -6   7   6       10.60       10.88      1.45 o 
  -5   7   6       11.11       11.70      1.16 o 
  -4   7   6        0.54        6.06      0.79 o 
  -3   7   6        0.37        1.97      0.59 o 
  -2   7   6      311.42      305.96      3.27 o 
  -1   7   6        3.83       10.91      1.12 o 
   0   7   6      129.33      127.97      1.90 o 
   1   7   6       91.87       85.62      1.61 o 
   2   7   6       95.83       89.76      2.03 o 
   3   7   6      137.93      134.57      2.57 o 
   4   7   6      219.55      204.24      3.60 o 
   5   7   6        1.15        1.65      0.76 o 
   6   7   6        1.91        1.90      0.71 o 
   7   7   6        1.34        1.19      0.68 o 
   8   7   6        1.07        0.67      1.16 o 
   9   7   6       26.13       29.50      4.42 o 
  10   7   6        7.62        4.99      1.79 o 
  -8   8   6        3.22        2.77      1.04 o 
  -7   8   6       82.30       83.17      3.48 o 
  -6   8   6       36.33       29.20      5.18 o 
  -5   8   6      161.52      163.01      4.09 o 
  -4   8   6        3.25        5.38      0.98 o 
  -3   8   6       75.17       66.47      1.68 o 
  -2   8   6        0.38        1.05      0.66 o 
  -1   8   6      273.31      268.18      4.07 o 
   0   8   6      100.18       88.88      1.77 o 
   1   8   6        7.22       13.67      1.26 o 
   2   8   6      145.78      144.99      2.75 o 
   3   8   6      234.98      239.82      3.80 o 
   4   8   6       52.02       50.82      1.64 o 
   5   8   6      145.21      140.67      3.66 o 
   6   8   6        0.05        0.27      0.95 o 
   7   8   6       44.52       44.87      3.50 o 
   8   8   6        4.31        6.31      2.02 o 
   9   8   6      122.66      123.82      4.66 o 
  -8   9   6        2.20        3.81      1.10 o 
  -7   9   6        8.54        6.86      1.41 o 
  -6   9   6       82.42       85.69      3.20 o 
  -5   9   6       52.90       52.67      2.07 o 
  -4   9   6       99.31       89.12      2.77 o 
  -3   9   6       89.47       83.23      3.62 o 
  -2   9   6       85.72       86.56      2.19 o 
  -1   9   6      171.11      153.23      4.01 o 
   0   9   6        0.16        0.05      0.46 o 
   1   9   6      322.98      319.11      4.48 o 
   2   9   6      146.75      132.14      5.42 o 
   3   9   6      113.70      104.32      2.83 o 
   4   9   6        0.16       -0.36      0.82 o 
   5   9   6       28.97       32.64      1.87 o 
   6   9   6       12.18       15.24      2.03 o 
   7   9   6       45.22       45.71      3.73 o 
   8   9   6        4.52        5.27      1.94 o 
  -7  10   6        0.14        0.69      0.98 o 
  -6  10   6        3.51        3.45      2.83 o 
  -5  10   6        0.38        0.14      1.39 o 
  -4  10   6      115.29      110.46      4.11 o 
  -3  10   6      148.72      153.78      3.26 o 
  -2  10   6      122.74      128.34      3.57 o 
  -1  10   6        3.04        2.90      0.66 o 
   0  10   6        0.23        0.15      0.48 o 
   1  10   6      158.91      149.97      4.28 o 
   2  10   6        0.76        3.77      1.19 o 
   3  10   6       33.90       36.46      1.71 o 
   4  10   6      228.49      207.34      4.95 o 
   5  10   6       20.51       12.43      2.76 o 
   6  10   6       17.66       21.01      2.75 o 
   7  10   6       18.59       22.52      2.89 o 
   8  10   6       58.39       56.72      4.30 o 
  -6  11   6      142.84      144.73      7.11 o 
  -5  11   6       14.33       17.62      2.87 o 
  -4  11   6       87.14       88.74      4.81 o 
  -3  11   6        4.21        4.11      0.81 o 
  -2  11   6      110.33      114.98      3.05 o 
  -1  11   6      118.34      120.45      3.09 o 
   0  11   6      187.60      194.44      3.49 o 
   1  11   6        5.87        5.01      1.08 o 
   2  11   6       28.80       31.96      3.17 o 
   3  11   6       32.22       35.89      1.80 o 
   4  11   6      119.38      122.97      5.11 o 
   5  11   6       84.65       80.23      4.43 o 
   6  11   6       23.17       19.04      3.27 o 
   7  11   6       18.21       10.21      2.74 o 
  -5  12   6       12.37       13.14      2.65 o 
  -4  12   6       84.30       86.98      6.70 o 
  -3  12   6       81.32       92.27      3.85 o 
  -2  12   6       10.47        8.23      1.17 o 
  -1  12   6       37.96       34.25      1.83 o 
   0  12   6       21.92       26.18      1.92 o 
   1  12   6       33.02       33.34      2.29 o 
   2  12   6      118.28      119.73      4.38 o 
   3  12   6        2.82        5.57      1.41 o 
   4  12   6      399.35      391.26      9.28 o 
   5  12   6        1.74        8.88      2.10 o 
   6  12   6       98.77       89.69      6.41 o 
  -3  13   6        0.06       -0.07      0.97 o 
  -2  13   6       63.49       71.92      2.55 o 
  -1  13   6        5.41        4.80      1.32 o 
   0  13   6       32.61       33.62      3.85 o 
   1  13   6       59.82       57.07      3.15 o 
   2  13   6       17.46       21.12      2.32 o 
   3  13   6       38.05       38.37      2.74 o 
   4  13   6        6.17       14.19      3.54 o 
  -2 -11   7        0.11        0.59      1.12 o 
  -1 -11   7      155.31      164.82      4.68 o 
   0 -11   7        3.48        1.13      1.63 o 
   1 -11   7       16.80       15.40      1.56 o 
   2 -11   7       55.38       62.91      2.52 o 
  -4 -10   7       36.39       38.84      2.37 o 
  -3 -10   7       34.05       35.78      2.36 o 
  -2 -10   7       20.46       18.79      1.96 o 
  -1 -10   7      136.86      146.40      4.27 o 
   0 -10   7       40.55       45.55      3.14 o 
   1 -10   7      135.70      152.14      4.83 o 
   2 -10   7       50.36       52.29      2.34 o 
   3 -10   7       40.79       48.17      3.55 o 
   4 -10   7      172.75      185.94      7.66 o 
  -6  -9   7        0.19        9.58      2.46 o 
  -5  -9   7       11.74       11.92      1.91 o 
  -4  -9   7       15.10       15.90      2.45 o 
  -3  -9   7       29.05       27.43      2.15 o 
  -2  -9   7       33.33       37.34      1.95 o 
  -1  -9   7       36.49       41.41      1.99 o 
   0  -9   7        0.52        2.24      0.55 o 
   1  -9   7       12.11       12.40      1.45 o 
   2  -9   7        0.12        1.23      0.88 o 
   3  -9   7      145.95      148.53      5.25 o 
   4  -9   7      119.53      125.52      6.21 o 
   5  -9   7        1.03       -1.74      1.74 o 
   6  -9   7       72.75       80.58      5.52 o 
  -7  -8   7        5.74       10.32      1.76 o 
  -6  -8   7       39.16       49.41      3.52 o 
  -5  -8   7      159.70      157.09     10.73 o 
  -4  -8   7       14.83       19.23      2.57 o 
  -3  -8   7       14.92       13.33      1.58 o 
  -2  -8   7       46.63       51.10      2.11 o 
  -1  -8   7      156.83      157.53      3.60 o 
   0  -8   7      131.25      138.30      4.25 o 
   1  -8   7       17.86       17.09      1.38 o 
   2  -8   7       55.13       55.93      2.02 o 
   3  -8   7        0.06        1.31      1.56 o 
   4  -8   7       72.18       76.46      4.89 o 
   5  -8   7       96.24      105.99      5.84 o 
   6  -8   7      168.65      176.87      7.50 o 
  -8  -7   7       31.71       26.20      4.39 o 
  -7  -7   7        4.55        2.88      1.47 o 
  -6  -7   7       26.94       29.86      3.19 o 
  -5  -7   7        1.88        4.29      1.24 o 
  -4  -7   7       39.32       40.84      3.11 o 
  -3  -7   7      169.26      171.56      3.68 o 
  -2  -7   7        5.19        6.54      0.96 o 
  -1  -7   7        0.04       -0.11      0.50 o 
   0  -7   7        0.92        0.30      0.40 o 
   1  -7   7       32.42       31.23      1.43 o 
   2  -7   7      133.49      139.11      3.01 o 
   3  -7   7       19.22       16.38      1.81 o 
   4  -7   7        0.58        2.34      1.21 o 
   5  -7   7       14.17        7.00      6.34 o 
   6  -7   7      183.72      192.07      8.94 o 
   7  -7   7        9.55       11.16      2.54 o 
   8  -7   7       10.06       -0.67      2.69 o 
  -8  -6   7       54.89       52.56      2.54 o 
  -7  -6   7      119.91      119.02      5.38 o 
  -6  -6   7      222.02      217.38      4.78 o 
  -5  -6   7        8.77       10.60      1.61 o 
  -4  -6   7      100.61       98.69      2.99 o 
  -3  -6   7        3.52        5.87      1.37 o 
  -2  -6   7      258.21      243.84      4.25 o 
  -1  -6   7      134.94      133.47      2.27 o 
   0  -6   7      463.91      454.51      4.84 o 
   1  -6   7       91.82       98.92      2.16 o 
   2  -6   7        3.40        4.70      0.82 o 
   3  -6   7      100.23      101.80      1.98 o 
   4  -6   7       77.18       79.82      2.54 o 
   5  -6   7        3.81        3.11      1.67 o 
   6  -6   7       42.19       47.20      4.32 o 
   7  -6   7       24.79       26.18      3.43 o 
   8  -6   7       12.70       12.92      3.12 o 
  -9  -5   7       15.20       15.90      1.96 o 
  -8  -5   7        0.59        0.65      0.82 o 
  -7  -5   7       16.49       13.64      1.14 o 
  -6  -5   7       51.58       48.65      2.18 o 
  -5  -5   7       92.71       93.76      2.90 o 
  -4  -5   7       32.24       29.29      1.64 o 
  -3  -5   7        5.76        4.16      0.61 o 
  -2  -5   7      101.19       95.41      2.20 o 
  -1  -5   7      209.43      210.21      2.84 o 
   0  -5   7      404.19      394.90      4.25 o 
   1  -5   7      220.09      210.72      2.71 o 
   2  -5   7      111.76      105.94      2.07 o 
   3  -5   7       59.63       52.61      1.34 o 
   4  -5   7      107.09      101.04      2.95 o 
   5  -5   7       47.76       46.21      2.22 o 
   6  -5   7       18.49       15.04      2.15 o 
   7  -5   7       88.04       84.26      5.61 o 
   8  -5   7        0.04        6.81      1.96 o 
   9  -5   7        0.89        7.70      2.19 o 
  -9  -4   7      200.22      199.10      5.89 o 
  -8  -4   7        0.99        0.70      0.92 o 
  -7  -4   7       25.64       24.02      1.66 o 
  -6  -4   7       99.04       92.49      2.88 o 
  -5  -4   7       27.07       28.98      1.44 o 
  -4  -4   7       61.29       65.03      1.99 o 
  -3  -4   7      421.38      427.28      4.32 o 
  -2  -4   7       18.32       22.53      1.06 o 
  -1  -4   7      630.88      600.49      4.81 o 
   0  -4   7       18.06       17.07      0.82 o 
   1  -4   7     1604.28     1544.07     10.30 o 
   2  -4   7      111.40      108.89      2.07 o 
   3  -4   7       16.78       18.19      1.12 o 
   4  -4   7       60.41       63.80      2.10 o 
   5  -4   7      102.80      104.09      3.37 o 
   6  -4   7       52.36       50.32      3.00 o 
   7  -4   7      308.29      325.01     11.20 o 
   8  -4   7       12.51       12.67      2.61 o 
   9  -4   7        8.40        3.21      2.20 o 
  -9  -3   7        1.45        0.61      0.75 o 
  -8  -3   7        9.64        9.01      1.45 o 
  -7  -3   7      116.60      114.99      3.24 o 
  -6  -3   7        0.01        0.62      0.56 o 
  -5  -3   7      349.98      324.08      4.68 o 
  -4  -3   7       60.73       65.37      1.91 o 
  -3  -3   7       34.93       36.81      1.12 o 
  -2  -3   7      125.24      121.03      1.57 o 
  -1  -3   7       21.14       22.89      0.79 o 
   0  -3   7        5.51        6.13      0.48 o 
   1  -3   7      844.29      802.82      5.92 o 
   2  -3   7     1083.73     1028.68      8.42 o 
   3  -3   7        0.43        0.18      0.48 o 
   4  -3   7      434.98      414.27      5.12 o 
   5  -3   7       38.65       32.97      1.63 o 
   6  -3   7        0.21        1.37      0.80 o 
   7  -3   7       36.29       33.28      2.75 o 
   8  -3   7       80.12       89.20      5.36 o 
   9  -3   7        4.17        3.08      1.77 o 
  10  -3   7       14.10        3.08      2.26 o 
 -10  -2   7        2.67        3.52      1.08 o 
  -9  -2   7        0.17        0.63      1.20 o 
  -8  -2   7        0.47       -0.13      1.31 o 
  -7  -2   7       48.28       46.58      5.02 o 
  -6  -2   7        0.50        0.12      0.53 o 
  -5  -2   7      741.44      710.78      8.67 o 
  -4  -2   7       48.43       44.99      1.74 o 
  -3  -2   7       45.61       41.51      1.37 o 
  -2  -2   7       65.26       72.84      1.21 o 
  -1  -2   7       26.00       31.63      0.84 o 
   0  -2   7       16.16       17.84      0.60 o 
   1  -2   7      441.08      407.16      3.11 o 
   2  -2   7      372.64      361.90      3.45 o 
   3  -2   7      291.71      290.82      3.89 o 
   4  -2   7      205.47      197.70      3.16 o 
   5  -2   7       55.86       53.16      1.96 o 
   6  -2   7       29.75       26.44      1.53 o 
   7  -2   7       47.72       51.35      2.40 o 
   8  -2   7       18.11       17.91      1.82 o 
   9  -2   7       33.01       33.04      3.34 o 
  10  -2   7       20.26       19.04      3.14 o 
 -10  -1   7        3.44        7.01      2.17 o 
  -9  -1   7        4.09        3.40      1.45 o 
  -8  -1   7       99.49       85.52      8.04 o 
  -7  -1   7       22.23       29.01      2.74 o 
  -6  -1   7       40.05       40.43      1.84 o 
  -5  -1   7      241.65      225.62      4.03 o 
  -4  -1   7      162.36      157.60      3.20 o 
  -3  -1   7       39.01       36.66      1.27 o 
  -2  -1   7      103.38       97.45      1.39 o 
  -1  -1   7        0.86       -0.19      0.19 o 
   0  -1   7       23.84       21.75      0.59 o 
   1  -1   7       12.12       13.70      0.48 o 
   2  -1   7      938.79      948.06      6.98 o 
   3  -1   7       30.86       26.54      1.13 o 
   4  -1   7       82.51       83.74      2.58 o 
   5  -1   7      315.89      294.54      4.83 o 
   6  -1   7       55.34       55.47      2.06 o 
   7  -1   7       33.23       33.75      1.71 o 
   8  -1   7        8.84        7.75      1.29 o 
   9  -1   7       22.91       27.27      4.93 o 
  10  -1   7        2.17        0.59      1.37 o 
 -10   0   7        2.94        4.06      1.08 o 
  -9   0   7        0.36        1.60      0.83 o 
  -8   0   7       88.09       90.08      6.58 o 
  -7   0   7        0.29       -0.15      0.53 o 
  -6   0   7       14.91       13.55      1.08 o 
  -5   0   7       15.87       17.13      1.22 o 
  -4   0   7      545.50      542.42      6.85 o 
  -3   0   7        3.13        2.81      0.55 o 
  -2   0   7      276.93      249.75      2.39 o 
  -1   0   7      228.58      211.05      2.17 o 
   0   0   7       18.91       17.10      0.60 o 
   1   0   7       20.16       22.44      0.53 o 
   2   0   7      544.76      559.23      4.88 o 
   3   0   7      115.96      118.49      2.67 o 
   4   0   7      384.66      353.41      5.16 o 
   5   0   7      182.13      179.68      3.55 o 
   6   0   7       64.62       62.54      2.13 o 
   7   0   7        1.25        0.25      0.63 o 
   8   0   7       37.81       35.67      2.05 o 
   9   0   7       49.88       55.87      5.46 o 
  10   0   7       38.10       37.59      3.42 o 
 -10   1   7      143.09      142.84      4.83 o 
  -9   1   7       77.68       81.53      2.96 o 
  -8   1   7       11.89       10.51      1.76 o 
  -7   1   7       12.83       14.76      1.39 o 
  -6   1   7       34.27       37.06      1.84 o 
  -5   1   7       66.53       68.19      1.92 o 
  -4   1   7      303.61      292.02      4.14 o 
  -3   1   7     1786.27     1767.35     14.01 o 
  -2   1   7       26.82       21.12      0.66 o 
  -1   1   7       10.38        7.37      0.46 o 
   0   1   7        1.10        0.61      0.26 o 
   1   1   7       68.55       65.66      0.97 o 
   2   1   7       13.13        8.72      0.60 o 
   3   1   7        3.07        7.78      0.94 o 
   4   1   7      127.86      120.44      2.73 o 
   5   1   7        1.46        2.84      0.64 o 
   6   1   7      113.84      116.14      2.90 o 
   7   1   7       17.60       19.17      1.43 o 
   8   1   7        4.44        3.71      1.31 o 
   9   1   7       59.64       59.97      3.04 o 
  10   1   7       12.51        9.17      1.74 o 
 -10   2   7       14.65       18.63      1.82 o 
  -9   2   7      114.96      116.27      3.60 o 
  -8   2   7       32.27       29.90      1.82 o 
  -7   2   7       98.60      106.78      2.66 o 
  -6   2   7        6.89        5.61      0.81 o 
  -5   2   7       14.15       12.57      1.04 o 
  -4   2   7      294.62      281.18      3.82 o 
  -3   2   7      468.31      460.10      4.37 o 
  -2   2   7      130.81      127.29      1.77 o 
  -1   2   7      151.23      160.11      1.81 o 
   0   2   7        0.12        0.12      0.22 o 
   1   2   7      138.52      136.82      1.51 o 
   2   2   7       13.33        9.74      0.84 o 
   3   2   7      427.38      409.82      4.69 o 
   4   2   7      102.24       94.86      2.44 o 
   5   2   7        0.24        0.08      0.42 o 
   6   2   7      112.33      108.05      2.51 o 
   7   2   7       42.88       42.88      2.04 o 
   8   2   7      167.02      173.24      4.32 o 
   9   2   7       23.95       25.53      2.11 o 
  10   2   7       35.99       34.67      2.42 o 
 -10   3   7       93.02       92.31      3.71 o 
  -9   3   7        3.06        2.63      1.04 o 
  -8   3   7        0.21        0.97      0.62 o 
  -7   3   7      258.59      245.08      4.95 o 
  -6   3   7      263.07      260.88      4.27 o 
  -5   3   7      264.38      239.45      3.89 o 
  -4   3   7      137.14      123.44      2.21 o 
  -3   3   7      762.18      726.39      6.13 o 
  -2   3   7      192.39      189.61      2.15 o 
  -1   3   7      421.69      402.18      3.02 o 
   0   3   7      989.27      971.50     10.06 o 
   1   3   7       82.49       79.97      1.18 o 
   2   3   7      166.45      173.06      2.70 o 
   3   3   7      388.29      372.37      5.93 o 
   4   3   7      209.33      205.12      3.80 o 
   5   3   7      214.61      202.22      3.88 o 
   6   3   7       32.30       30.50      1.46 o 
   7   3   7        0.50        0.96      0.54 o 
   8   3   7       67.98       70.59      2.42 o 
   9   3   7       67.43       66.15      3.13 o 
  10   3   7       20.98       26.27      2.19 o 
  -9   4   7      144.64      144.57      4.61 o 
  -8   4   7       26.68       27.06      2.13 o 
  -7   4   7       17.26       18.02      1.84 o 
  -6   4   7       34.73       41.51      2.33 o 
  -5   4   7      155.72      139.06      2.92 o 
  -4   4   7        0.16        0.40      0.38 o 
  -3   4   7        0.01        0.32      0.31 o 
  -2   4   7      208.69      217.28      2.53 o 
  -1   4   7      402.36      390.99      3.18 o 
   0   4   7      104.62      108.63      1.44 o 
   1   4   7      414.42      411.71      3.39 o 
   2   4   7      575.03      551.27      7.33 o 
   3   4   7      366.97      355.89      4.41 o 
   4   4   7      193.83      188.93      3.69 o 
   5   4   7       66.65       63.43      1.72 o 
   6   4   7      178.91      170.79      3.71 o 
   7   4   7       98.12       94.10      2.72 o 
   8   4   7        1.50        0.74      0.78 o 
   9   4   7        5.88        4.13      1.18 o 
  10   4   7        9.38        9.81      1.58 o 
  -9   5   7      246.85      267.36      9.68 o 
  -8   5   7      131.51      137.17      4.40 o 
  -7   5   7      158.66      161.52      4.61 o 
  -6   5   7        6.54        5.21      1.10 o 
  -5   5   7       29.44       31.82      2.05 o 
  -4   5   7       37.23       47.18      1.63 o 
  -3   5   7       34.77       46.59      1.15 o 
  -2   5   7      303.88      294.99      3.13 o 
  -1   5   7      131.36      127.28      1.63 o 
   0   5   7      118.18      118.44      1.74 o 
   1   5   7      694.82      689.93      5.83 o 
   2   5   7      292.40      281.50      3.59 o 
   3   5   7      570.75      548.06      6.05 o 
   4   5   7      473.72      431.55      6.26 o 
   5   5   7       92.02       94.82      2.19 o 
   6   5   7        1.62        3.06      1.04 o 
   7   5   7       38.11       36.39      2.02 o 
   8   5   7        3.06        2.50      0.80 o 
   9   5   7       48.11       43.04      2.62 o 
  10   5   7       21.45       21.26      2.44 o 
  -9   6   7       22.85       23.80      2.33 o 
  -8   6   7      121.06      112.37      5.36 o 
  -7   6   7       20.68       13.95      2.46 o 
  -6   6   7       40.78       37.04      2.20 o 
  -5   6   7       67.20       74.78      3.47 o 
  -4   6   7       11.47       14.65      1.36 o 
  -3   6   7       61.41       60.39      1.64 o 
  -2   6   7      834.89      780.71      6.79 o 
  -1   6   7       10.32       11.32      0.75 o 
   0   6   7      113.76      116.54      1.63 o 
   1   6   7      128.01      133.25      2.01 o 
   2   6   7        1.59        2.34      0.52 o 
   3   6   7      659.89      641.25      7.59 o 
   4   6   7       19.04       16.78      1.19 o 
   5   6   7        1.02        0.74      1.03 o 
   6   6   7      213.84      210.97      4.94 o 
   7   6   7      182.26      168.26      4.50 o 
   8   6   7       42.59       41.85      2.68 o 
   9   6   7       32.40       36.40      2.53 o 
  10   6   7      140.11      131.46      5.84 o 
  -8   7   7       42.71       40.39      2.71 o 
  -7   7   7       29.56       34.10      5.44 o 
  -6   7   7      266.29      255.20      5.99 o 
  -5   7   7      249.19      244.39      4.51 o 
  -4   7   7        0.02        0.26      0.54 o 
  -3   7   7      268.02      245.38      3.12 o 
  -2   7   7      177.54      157.74      2.87 o 
  -1   7   7       47.89       36.06      1.07 o 
   0   7   7      498.33      476.60      4.73 o 
   1   7   7      380.75      360.07      3.83 o 
   2   7   7       75.88       77.67      1.91 o 
   3   7   7       13.82       17.96      1.69 o 
   4   7   7       26.55       23.88      1.31 o 
   5   7   7       84.64       76.28      2.56 o 
   6   7   7        4.19        2.08      0.77 o 
   7   7   7       35.33       42.93      3.23 o 
   8   7   7       12.78       10.46      2.33 o 
   9   7   7        2.61        3.03      1.19 o 
  -8   8   7       11.75       13.83      2.83 o 
  -7   8   7        0.06        0.74      0.95 o 
  -6   8   7        2.94        3.21      1.01 o 
  -5   8   7        0.28        1.06      0.63 o 
  -4   8   7      168.13      165.24      3.59 o 
  -3   8   7       37.75       40.44      1.43 o 
  -2   8   7       15.73        7.91      0.74 o 
  -1   8   7        1.66        2.85      0.59 o 
   0   8   7       24.99       23.12      1.16 o 
   1   8   7       76.50       67.61      1.97 o 
   2   8   7       13.63       16.36      1.13 o 
   3   8   7        1.05        1.94      0.49 o 
   4   8   7      183.54      183.33      5.60 o 
   5   8   7        2.46        5.14      2.00 o 
   6   8   7        0.53       -0.11      0.82 o 
   7   8   7       18.82       15.59      2.57 o 
   8   8   7        2.39        2.31      1.56 o 
   9   8   7        5.55        5.43      2.02 o 
  -7   9   7        4.14        0.22      2.63 o 
  -6   9   7       36.49       32.66      2.06 o 
  -5   9   7       46.31       47.69      2.34 o 
  -4   9   7        1.24        2.67      0.94 o 
  -3   9   7       44.64       40.16      1.45 o 
  -2   9   7      249.78      250.42      5.47 o 
  -1   9   7       57.09       58.60      2.07 o 
   0   9   7        1.28        4.23      0.69 o 
   1   9   7       23.29       23.68      1.55 o 
   2   9   7        1.04        1.10      0.59 o 
   3   9   7       10.72       12.49      1.13 o 
   4   9   7      134.99      131.88      4.88 o 
   5   9   7       54.38       50.32      3.05 o 
   6   9   7      106.16      104.88      5.88 o 
   7   9   7        9.92        2.21      1.97 o 
   8   9   7       17.66       21.48      2.68 o 
  -6  10   7        1.58        0.59      0.80 o 
  -5  10   7        6.55        5.80      1.12 o 
  -4  10   7       26.14       23.89      2.35 o 
  -3  10   7       17.98       18.59      1.34 o 
  -2  10   7       22.93       24.26      1.49 o 
  -1  10   7        0.05        0.21      0.63 o 
   0  10   7        2.28        1.52      0.55 o 
   1  10   7       74.14       71.69      2.64 o 
   2  10   7        0.30        0.08      0.50 o 
   3  10   7       30.84       27.86      1.55 o 
   4  10   7       62.57       61.61      2.64 o 
   5  10   7      116.22      120.00      6.58 o 
   6  10   7        6.82        5.86      1.98 o 
   7  10   7       10.47       16.51      2.91 o 
  -5  11   7       38.68       40.74      3.45 o 
  -4  11   7      198.04      204.19     10.35 o 
  -3  11   7       37.02       19.38      2.24 o 
  -2  11   7       24.29       21.25      1.56 o 
  -1  11   7       28.61       24.91      1.60 o 
   0  11   7       56.50       58.69      1.89 o 
   1  11   7      167.27      169.09      4.25 o 
   2  11   7       28.02       25.82      1.97 o 
   3  11   7      152.97      145.05      3.54 o 
   4  11   7       11.41       14.86      1.92 o 
   5  11   7        1.03        3.49      1.65 o 
   6  11   7        2.28        3.41      1.71 o 
   7  11   7       21.87       29.95      3.41 o 
  -4  12   7        7.98        6.51      1.42 o 
  -3  12   7       22.52       20.13      2.21 o 
  -2  12   7       10.81       10.27      1.25 o 
  -1  12   7      120.81      129.22      3.31 o 
   0  12   7       22.55       18.70      2.06 o 
   1  12   7       27.47       31.55      3.52 o 
   2  12   7      164.67      171.69      5.28 o 
   3  12   7      209.63      222.72      6.12 o 
   4  12   7       54.73       50.41      9.33 o 
   5  12   7       10.28       15.20      2.94 o 
  -2  13   7        1.62        1.15      0.80 o 
  -1  13   7       12.02        9.39      1.59 o 
   0  13   7       72.01       64.05      3.62 o 
   1  13   7      120.34      120.63      5.41 o 
   2  13   7        5.11        5.37      1.40 o 
   3  13   7        0.90        1.34      1.10 o 
   4  13   7      129.89      141.94      7.41 o 
  -3 -10   8        0.12        2.04      1.74 o 
  -2 -10   8      240.82      256.67      6.13 o 
  -1 -10   8        0.06        0.41      1.07 o 
   0 -10   8       32.93       31.67      4.57 o 
   1 -10   8       64.29       72.26      2.69 o 
   2 -10   8       28.54       30.02      2.08 o 
   3 -10   8       25.95       19.54      3.09 o 
  -5  -9   8       36.73       40.82      3.72 o 
  -4  -9   8        0.02        2.46      1.26 o 
  -3  -9   8       35.02       31.66      2.34 o 
  -2  -9   8       12.15       16.25      1.81 o 
  -1  -9   8        3.09        4.31      1.62 o 
   0  -9   8       26.09       23.48      3.86 o 
   1  -9   8       20.44       21.85      4.68 o 
   2  -9   8        8.84        8.53      1.22 o 
   3  -9   8       18.93       15.67      2.46 o 
   4  -9   8        0.00       -1.69      1.69 o 
   5  -9   8       56.12       50.58      4.54 o 
  -6  -8   8       19.09       18.99      2.97 o 
  -5  -8   8        2.98        5.47      5.05 o 
  -4  -8   8       11.53        6.38      1.91 o 
  -3  -8   8        7.06        7.70      2.27 o 
  -2  -8   8       19.78       21.24      1.93 o 
  -1  -8   8       77.85       80.24      2.62 o 
   0  -8   8        0.79        1.60      0.88 o 
   1  -8   8       35.10       40.94      1.84 o 
   2  -8   8        0.52        2.49      1.27 o 
   3  -8   8       18.42       17.51      2.90 o 
   4  -8   8       39.02       40.02      3.95 o 
   5  -8   8        8.32        7.38      2.45 o 
   6  -8   8       23.44       27.21      3.82 o 
  -7  -7   8        3.56       -0.33      2.04 o 
  -6  -7   8       22.74       19.29      2.16 o 
  -5  -7   8        1.79        3.07      1.24 o 
  -4  -7   8       50.68       51.78      3.61 o 
  -3  -7   8       17.53       16.47      1.72 o 
  -2  -7   8        7.19        7.72      1.26 o 
  -1  -7   8       14.43       18.30      2.15 o 
   0  -7   8       51.76       48.80      2.10 o 
   1  -7   8      151.07      167.79      3.46 o 
   2  -7   8        0.33        0.22      0.65 o 
   3  -7   8      105.95      108.55      4.25 o 
   4  -7   8       48.88       52.83      4.17 o 
   5  -7   8       11.48       10.27      2.53 o 
   6  -7   8       86.81       77.50     15.17 o 
  -8  -6   8        8.73        9.72      3.12 o 
  -7  -6   8        5.68        4.80      1.12 o 
  -6  -6   8       21.98       22.47      1.94 o 
  -5  -6   8       15.90       15.07      1.57 o 
  -4  -6   8       54.18       65.55      2.55 o 
  -3  -6   8       33.02       35.32      2.03 o 
  -2  -6   8        7.31        7.24      1.48 o 
  -1  -6   8        3.27        3.84      0.66 o 
   0  -6   8      110.13      113.33      2.19 o 
   1  -6   8      219.62      212.26      3.79 o 
   2  -6   8      104.01      103.33      4.20 o 
   3  -6   8       37.07       44.95      2.81 o 
   4  -6   8        0.90        1.28      1.01 o 
   5  -6   8       72.78       86.80      4.02 o 
   6  -6   8       20.47       23.06      3.73 o 
   7  -6   8       70.16       87.60      6.18 o 
   8  -6   8      217.97      223.20     10.55 o 
  -8  -5   8       38.35       32.08      3.10 o 
  -7  -5   8       33.07       35.93      2.12 o 
  -6  -5   8      143.80      139.58      3.78 o 
  -5  -5   8      209.44      206.97      4.52 o 
  -4  -5   8        0.72        0.79      0.81 o 
  -3  -5   8       25.15       24.44      1.35 o 
  -2  -5   8       69.75       65.25      1.73 o 
  -1  -5   8       82.78       88.21      1.84 o 
   0  -5   8      135.21      126.63      2.23 o 
   1  -5   8        0.00        0.32      0.41 o 
   2  -5   8      316.04      299.85      4.13 o 
   3  -5   8        0.89        2.05      0.79 o 
   4  -5   8       66.79       69.33      2.72 o 
   5  -5   8      111.47      116.80      3.89 o 
   6  -5   8        2.46       -0.76      1.49 o 
   7  -5   8       57.80       58.24      4.84 o 
   8  -5   8        0.01        4.41      1.90 o 
  -8  -4   8        2.87        4.14      1.13 o 
  -7  -4   8        0.03        0.57      0.67 o 
  -6  -4   8       87.36       87.19      2.90 o 
  -5  -4   8        1.02        1.70      1.04 o 
  -4  -4   8      179.03      159.41      3.65 o 
  -3  -4   8      378.02      368.66      4.44 o 
  -2  -4   8      684.40      661.86      5.92 o 
  -1  -4   8        3.69        1.80      0.47 o 
   0  -4   8      167.75      161.70      2.35 o 
   1  -4   8       39.64       40.40      1.50 o 
   2  -4   8      319.99      311.01      3.77 o 
   3  -4   8        2.07        1.98      0.71 o 
   4  -4   8       31.84       36.29      1.72 o 
   5  -4   8       30.36       36.20      3.57 o 
   6  -4   8       52.02       50.42      3.08 o 
   7  -4   8        7.11        8.24      2.25 o 
   8  -4   8        0.24       -1.40      1.40 o 
   9  -4   8        0.58       -1.26      1.26 o 
  -9  -3   8      127.12      128.06      3.81 o 
  -8  -3   8       28.69       32.59      2.04 o 
  -7  -3   8       45.70       47.09      2.19 o 
  -6  -3   8        3.20        1.46      0.74 o 
  -5  -3   8      265.42      263.00      4.85 o 
  -4  -3   8      416.17      395.28      5.33 o 
  -3  -3   8        3.87        4.23      0.64 o 
  -2  -3   8        7.04       10.08      0.70 o 
  -1  -3   8     1019.67      999.38      6.81 o 
   0  -3   8      719.76      691.14      5.09 o 
   1  -3   8      422.54      416.61      4.15 o 
   2  -3   8      216.00      220.00      3.20 o 
   3  -3   8      946.95      906.87      8.99 o 
   4  -3   8        2.06        1.74      0.56 o 
   5  -3   8       12.06        9.88      1.16 o 
   6  -3   8       13.62       18.37      3.44 o 
   7  -3   8      116.83      112.52      4.63 o 
   8  -3   8        0.01       -0.52      1.08 o 
   9  -3   8      184.45      186.15      8.43 o 
  -9  -2   8       29.10       25.82      1.89 o 
  -8  -2   8       42.71       44.23      3.02 o 
  -7  -2   8       91.41       93.17      3.45 o 
  -6  -2   8       79.07       81.69      3.06 o 
  -5  -2   8        6.64        8.77      1.06 o 
  -4  -2   8      163.76      140.75      3.23 o 
  -3  -2   8       12.88       16.08      0.99 o 
  -2  -2   8      556.28      557.96      4.42 o 
  -1  -2   8       18.64       20.02      0.76 o 
   0  -2   8       37.65       44.04      1.01 o 
   1  -2   8        0.00        0.21      0.30 o 
   2  -2   8      740.54      715.96      6.31 o 
   3  -2   8      912.05      879.44      8.64 o 
   4  -2   8        4.88        4.78      0.78 o 
   5  -2   8       49.54       44.27      1.89 o 
   6  -2   8       79.58       77.58      2.58 o 
   7  -2   8       88.16       82.68      3.15 o 
   8  -2   8       41.87       38.91      2.77 o 
   9  -2   8      318.92      311.95     10.82 o 
  -9  -1   8        0.01       -0.38      1.25 o 
  -8  -1   8        0.60        1.20      0.73 o 
  -7  -1   8       47.98       46.70      2.46 o 
  -6  -1   8       53.53       53.31      3.10 o 
  -5  -1   8      190.80      186.15      3.80 o 
  -4  -1   8       10.20       11.95      1.16 o 
  -3  -1   8     1083.84      989.10      9.23 o 
  -2  -1   8      111.11      113.09      1.74 o 
  -1  -1   8       13.38       13.65      0.69 o 
   0  -1   8      449.17      447.76      3.37 o 
   1  -1   8       22.93       25.22      0.81 o 
   2  -1   8        0.39        1.50      0.42 o 
   3  -1   8        9.02       10.58      0.91 o 
   4  -1   8        4.66        5.10      0.79 o 
   5  -1   8       39.92       39.57      1.75 o 
   6  -1   8       23.89       25.04      1.73 o 
   7  -1   8       12.04       12.03      1.51 o 
   8  -1   8        0.30        0.90      1.00 o 
   9  -1   8        2.51        2.45      1.14 o 
  10  -1   8       34.76       33.56      3.57 o 
  -9   0   8      115.07      122.87     10.81 o 
  -8   0   8       25.42       29.77      2.59 o 
  -7   0   8       74.72       69.62      2.94 o 
  -6   0   8       59.42       56.56      2.13 o 
  -5   0   8       42.47       38.52      1.73 o 
  -4   0   8        7.88       12.50      1.14 o 
  -3   0   8      470.17      433.47      5.02 o 
  -2   0   8        4.67        4.40      0.53 o 
  -1   0   8        0.19        0.57      0.33 o 
   0   0   8       11.71       11.33      0.51 o 
   1   0   8       64.55       64.65      1.28 o 
   2   0   8       29.31       22.96      0.86 o 
   3   0   8       19.67       18.26      1.06 o 
   4   0   8      299.28      294.96      4.80 o 
   5   0   8      199.88      182.44      3.75 o 
   6   0   8        7.99        7.24      1.02 o 
   7   0   8       88.58       86.54      3.08 o 
   8   0   8       13.75       13.67      1.63 o 
   9   0   8        0.25        1.25      1.42 o 
  10   0   8       21.67       18.96      2.99 o 
  -9   1   8       23.15       19.17      1.80 o 
  -8   1   8        4.62        5.26      1.22 o 
  -7   1   8      109.68      103.00      3.16 o 
  -6   1   8      156.61      153.10      3.22 o 
  -5   1   8       35.39       32.95      1.62 o 
  -4   1   8       67.60       60.92      1.70 o 
  -3   1   8      726.31      666.74      6.31 o 
  -2   1   8     1025.96     1013.60      7.60 o 
  -1   1   8       43.20       44.18      1.00 o 
   0   1   8       93.75       94.97      1.45 o 
   1   1   8        0.88        0.31      0.36 o 
   2   1   8       55.92       47.01      1.21 o 
   3   1   8      213.51      192.74      3.05 o 
   4   1   8      492.96      513.87      6.86 o 
   5   1   8       81.69       77.01      2.36 o 
   6   1   8      275.31      261.75      4.77 o 
   7   1   8       86.43       76.14      2.83 o 
   8   1   8        3.98        4.22      1.04 o 
   9   1   8       31.46       33.61      2.50 o 
  10   1   8       11.17        9.84      2.29 o 
  -9   2   8       16.15       14.48      1.93 o 
  -8   2   8       28.46       27.81      1.90 o 
  -7   2   8        0.06        0.77      0.65 o 
  -6   2   8       41.16       44.16      2.00 o 
  -5   2   8       24.00       22.41      1.31 o 
  -4   2   8        5.41        6.28      0.70 o 
  -3   2   8      123.14      121.00      2.15 o 
  -2   2   8        0.65        1.06      0.37 o 
  -1   2   8       16.13       21.51      0.74 o 
   0   2   8      177.75      180.06      2.10 o 
   1   2   8       80.26       76.52      1.47 o 
   2   2   8       14.90       16.45      0.75 o 
   3   2   8       61.83       74.71      1.86 o 
   4   2   8      210.54      205.38      4.07 o 
   5   2   8       78.08       75.21      2.32 o 
   6   2   8        4.95        3.71      1.22 o 
   7   2   8       26.52       28.22      3.46 o 
   8   2   8      121.09      109.96      4.23 o 
   9   2   8       20.24       19.85      2.06 o 
  10   2   8        2.48        2.58      1.47 o 
  -9   3   8       61.50       70.02      4.62 o 
  -8   3   8       94.80      105.13      3.41 o 
  -7   3   8       44.18       46.37      2.19 o 
  -6   3   8        0.01       -0.10      0.55 o 
  -5   3   8       52.90       58.15      2.25 o 
  -4   3   8      351.10      363.19      4.35 o 
  -3   3   8      100.49       89.63      1.71 o 
  -2   3   8       44.47       39.28      1.09 o 
  -1   3   8      552.05      540.45      4.34 o 
   0   3   8        7.53        6.00      0.63 o 
   1   3   8       17.79       15.93      0.62 o 
   2   3   8       97.05       93.60      1.46 o 
   3   3   8       61.47       56.40      1.65 o 
   4   3   8       10.56        8.80      0.96 o 
   5   3   8        5.45        4.11      0.78 o 
   6   3   8        3.96        2.63      1.06 o 
   7   3   8       37.13       29.12      2.71 o 
   8   3   8       10.51       11.56      1.46 o 
   9   3   8        3.33        4.09      1.27 o 
  10   3   8       59.53       58.96      4.01 o 
  -9   4   8        3.85        2.55      1.48 o 
  -8   4   8       53.25       53.31      2.83 o 
  -7   4   8       62.58       61.91      2.87 o 
  -6   4   8       40.51       43.32      2.01 o 
  -5   4   8      124.96      133.25      3.36 o 
  -4   4   8       50.67       53.97      1.55 o 
  -3   4   8      535.32      532.56      5.95 o 
  -2   4   8     1127.87     1080.72      8.69 o 
  -1   4   8      247.69      258.23      3.59 o 
   0   4   8       48.40       43.25      0.99 o 
   1   4   8      221.97      213.34      2.43 o 
   2   4   8      145.59      144.42      2.62 o 
   3   4   8      102.20       98.33      2.19 o 
   4   4   8       84.89       80.39      2.40 o 
   5   4   8      147.51      150.75      3.50 o 
   6   4   8        9.29        7.95      2.09 o 
   7   4   8        1.02        2.34      0.69 o 
   8   4   8       21.91       23.54      2.18 o 
   9   4   8       38.02       39.32      2.62 o 
  10   4   8       14.37       15.51      2.59 o 
  -9   5   8        1.67        4.18      1.10 o 
  -8   5   8       83.55       91.18      4.85 o 
  -7   5   8       13.68       13.54      1.72 o 
  -6   5   8       91.15       94.07      3.42 o 
  -5   5   8      107.71      107.64      2.80 o 
  -4   5   8      169.23      169.30      3.09 o 
  -3   5   8       64.10       55.56      1.30 o 
  -2   5   8      303.66      285.43      3.16 o 
  -1   5   8        0.18        0.48      0.77 o 
   0   5   8     2213.49     2175.09     13.65 o 
   1   5   8      271.12      269.70      2.60 o 
   2   5   8       27.52       35.35      1.96 o 
   3   5   8        9.65       13.03      1.33 o 
   4   5   8       24.20       29.62      1.52 o 
   5   5   8      459.04      433.87      7.48 o 
   6   5   8      123.76      118.09      3.60 o 
   7   5   8       80.96       83.45      4.83 o 
   8   5   8       12.69       12.86      1.82 o 
   9   5   8        7.85        5.41      1.42 o 
  10   5   8       32.85       32.53      3.15 o 
  -8   6   8        0.47        1.26      0.87 o 
  -7   6   8      254.46      269.70      7.66 o 
  -6   6   8       11.68       10.99      1.51 o 
  -5   6   8       10.22       10.56      1.12 o 
  -4   6   8       42.88       50.16      2.01 o 
  -3   6   8      276.91      276.44      3.32 o 
  -2   6   8        1.96        4.30      0.52 o 
  -1   6   8       43.98       45.23      1.79 o 
   0   6   8        8.15        8.92      0.66 o 
   1   6   8      126.92      127.48      2.20 o 
   2   6   8      451.37      441.68      5.13 o 
   3   6   8      349.86      350.51      4.76 o 
   4   6   8        1.14        0.62      0.52 o 
   5   6   8       98.23       87.70      3.06 o 
   6   6   8        0.03        1.62      1.17 o 
   7   6   8       52.29       51.02      2.57 o 
   8   6   8        7.43        7.07      1.56 o 
   9   6   8       73.43       75.48      4.35 o 
  -8   7   8      102.91      100.80      5.09 o 
  -7   7   8      105.90      106.25      3.98 o 
  -6   7   8      184.14      174.34      4.92 o 
  -5   7   8       28.96       31.00      1.64 o 
  -4   7   8       20.40       20.95      1.46 o 
  -3   7   8       43.51       39.92      2.19 o 
  -2   7   8       35.00       42.14      1.51 o 
  -1   7   8        8.21       10.36      1.04 o 
   0   7   8      158.24      158.33      2.60 o 
   1   7   8       38.00       37.52      1.11 o 
   2   7   8        4.39        3.93      0.62 o 
   3   7   8      120.25      124.90      3.00 o 
   4   7   8       32.37       30.46      1.87 o 
   5   7   8      152.67      144.13      4.12 o 
   6   7   8       11.50       11.94      1.49 o 
   7   7   8        7.37        9.41      2.06 o 
   8   7   8        1.33        1.40      1.44 o 
   9   7   8      110.61      106.58      5.82 o 
  -7   8   8      165.66      168.06      5.19 o 
  -6   8   8       36.07       41.51      2.09 o 
  -5   8   8       70.23       69.85      3.38 o 
  -4   8   8      279.25      271.71      6.39 o 
  -3   8   8      121.81      124.15      2.76 o 
  -2   8   8        3.14        4.77      0.64 o 
  -1   8   8       69.23       63.48      2.11 o 
   0   8   8      496.76      481.65      5.76 o 
   1   8   8       58.34       59.75      1.81 o 
   2   8   8      110.85      109.01      4.03 o 
   3   8   8        3.59        2.28      1.04 o 
   4   8   8        2.06        1.09      0.93 o 
   5   8   8      179.13      174.75      4.76 o 
   6   8   8       41.59       40.88      3.24 o 
   7   8   8        2.48        2.36      1.52 o 
   8   8   8       25.52       27.37      3.04 o 
  -7   9   8        5.65        5.98      1.67 o 
  -6   9   8        6.30        6.14      1.43 o 
  -5   9   8      232.37      235.96      6.29 o 
  -4   9   8       56.72       60.76      3.05 o 
  -3   9   8      134.52      143.68      2.72 o 
  -2   9   8       85.11       70.27      2.25 o 
  -1   9   8        9.12        7.74      1.00 o 
   0   9   8      126.93      121.55      2.89 o 
   1   9   8       74.05       78.68      2.64 o 
   2   9   8       91.72       95.73      3.26 o 
   3   9   8      271.87      277.86      6.74 o 
   4   9   8        2.14        0.07      0.74 o 
   5   9   8       18.37       22.36      3.31 o 
   7   9   8      163.13      170.19      7.89 o 
   8   9   8       10.17       13.37      2.52 o 
  -6  10   8       69.05       75.93      3.55 o 
  -5  10   8        5.86        5.47      1.10 o 
  -4  10   8        0.06        0.49      0.71 o 
  -3  10   8        2.29        2.30      0.91 o 
  -2  10   8      108.42      110.77      2.95 o 
  -1  10   8       65.04       71.87      2.38 o 
   0  10   8      137.81      139.39      3.15 o 
   1  10   8        0.38        0.45      0.61 o 
   2  10   8        1.33        0.82      1.05 o 
   3  10   8       24.97       26.28      2.94 o 
   4  10   8        5.15        4.51      1.31 o 
   5  10   8        0.02       -0.57      1.09 o 
   6  10   8       79.98       82.01      5.61 o 
  -5  11   8        2.26        2.49      1.23 o 
  -4  11   8       16.35       18.41      2.10 o 
  -3  11   8        0.76        1.52      1.01 o 
  -2  11   8       40.49       40.48      2.79 o 
  -1  11   8       43.72       46.04      2.07 o 
   0  11   8       18.73       20.33      2.12 o 
   1  11   8       46.61       49.97      2.39 o 
   2  11   8        0.90        0.86      0.76 o 
   3  11   8       10.73       12.73      2.29 o 
   4  11   8        9.34       16.79      3.03 o 
   5  11   8        0.02       -0.99      0.99 o 
   6  11   8       52.35       50.92      4.63 o 
  -4  12   8       74.63       37.76      3.15 o 
  -3  12   8        6.12        3.96      1.28 o 
  -2  12   8      230.26      234.60      4.62 o 
  -1  12   8        0.05        0.17      0.76 o 
   1  12   8       25.79       26.37      2.32 o 
   2  12   8        2.84        3.60      1.22 o 
   3  12   8      166.01      172.48      5.34 o 
   4  12   8        8.57        9.76      2.87 o 
   5  12   8       19.51       20.90      3.51 o 
  -1  13   8       13.66       14.44      1.87 o 
   0  13   8       76.58       76.84      3.59 o 
   1  13   8       12.00       13.30      1.90 o 
   2  13   8       39.03       43.96      3.11 o 
   3  13   8        6.48        6.24      2.25 o 
  -1 -10   9        9.44        7.94      3.33 o 
   0 -10   9        6.02       10.40      4.99 o 
   1 -10   9        3.13        2.16      1.07 o 
  -4  -9   9       34.83       35.77      2.58 o 
  -3  -9   9       39.76       49.72      3.61 o 
  -2  -9   9       63.23       63.06      5.91 o 
  -1  -9   9       41.19       40.84      4.57 o 
   0  -9   9      141.25      149.94      7.53 o 
   1  -9   9        1.44        1.95      1.06 o 
   2  -9   9        0.75        0.75      1.00 o 
   3  -9   9        0.31        0.49      1.72 o 
   4  -9   9       24.95       26.97      3.59 o 
  -5  -8   9       99.40      107.36      5.31 o 
  -4  -8   9       36.80       38.73      2.50 o 
  -3  -8   9       60.81       68.51      6.09 o 
  -2  -8   9        2.12        0.29      1.21 o 
  -1  -8   9       14.90       16.04      2.09 o 
   0  -8   9      130.56      140.39      4.70 o 
   1  -8   9       90.29       97.67      4.89 o 
   2  -8   9       44.55       35.95      2.17 o 
   3  -8   9        0.06        1.46      1.61 o 
   4  -8   9       13.47        9.72      2.70 o 
   5  -8   9       29.40       24.97      3.72 o 
  -6  -7   9       11.93       12.54      1.84 o 
  -5  -7   9        7.91        9.43      2.10 o 
  -4  -7   9       17.13       22.83      1.96 o 
  -3  -7   9      149.91      161.16      4.40 o 
  -2  -7   9       62.55       64.80      4.35 o 
  -1  -7   9       16.55       11.86      1.42 o 
   0  -7   9       12.54       13.33      2.01 o 
   1  -7   9       82.63       92.01      2.61 o 
   2  -7   9       96.81      103.52      2.95 o 
   3  -7   9        0.09       -0.12      1.72 o 
   4  -7   9       21.10       19.04      3.19 o 
   5  -7   9       27.42       33.77      3.78 o 
   6  -7   9        0.09       -1.62      1.62 o 
  -7  -6   9        3.71        6.45      1.82 o 
  -6  -6   9        4.24        6.30      1.23 o 
  -5  -6   9        9.60        8.84      1.38 o 
  -4  -6   9       13.89        9.98      1.88 o 
  -3  -6   9        3.96        4.37      1.23 o 
  -2  -6   9        2.90        1.24      1.28 o 
  -1  -6   9       29.76       32.74      1.47 o 
   0  -6   9        8.77        9.42      1.95 o 
   1  -6   9        0.62        0.98      0.63 o 
   2  -6   9        0.53        2.40      1.25 o 
   3  -6   9      113.63      128.28      4.61 o 
   4  -6   9       56.80       63.85      4.49 o 
   5  -6   9       30.24       26.67      3.43 o 
   6  -6   9       30.80       30.06      2.79 o 
   7  -6   9        2.13        4.56      2.05 o 
  -7  -5   9       36.29       36.07      2.16 o 
  -6  -5   9        2.93        3.35      1.06 o 
  -5  -5   9       19.02       19.95      1.77 o 
  -4  -5   9      169.77      159.61      3.90 o 
  -3  -5   9        0.47        0.09      0.58 o 
  -2  -5   9       14.11       22.72      1.46 o 
  -1  -5   9        3.22        3.06      0.85 o 
   0  -5   9      129.75      129.63      2.55 o 
   1  -5   9       90.57       97.36      3.03 o 
   2  -5   9      299.59      299.16      5.02 o 
   3  -5   9      103.48      103.86     14.58 o 
   4  -5   9        0.33        2.06      0.83 o 
   5  -5   9        9.96        6.49      2.68 o 
   6  -5   9       40.28       38.71      4.22 o 
   7  -5   9       47.58       54.25      4.78 o 
   8  -5   9       10.37        0.85      1.77 o 
  -8  -4   9       11.39       11.37      1.46 o 
  -7  -4   9      297.16      287.26      5.78 o 
  -6  -4   9       38.17       41.57      4.14 o 
  -5  -4   9       40.63       40.31      2.24 o 
  -4  -4   9       40.84       41.80      1.98 o 
  -3  -4   9        1.47        0.81      0.57 o 
  -2  -4   9      155.60      166.04      3.04 o 
  -1  -4   9       15.31       13.65      0.84 o 
   0  -4   9        0.04        0.43      0.42 o 
   1  -4   9       17.63       18.31      1.45 o 
   2  -4   9       38.68       36.07      2.10 o 
   3  -4   9      114.27      105.43      3.72 o 
   4  -4   9        0.16       -0.39      1.60 o 
   5  -4   9       13.31       13.03      1.55 o 
   6  -4   9        2.09        9.26      2.17 o 
   7  -4   9        0.22        3.12      1.57 o 
   8  -4   9       44.20       49.89      4.52 o 
  -8  -3   9        1.95        2.60      0.91 o 
  -7  -3   9       19.08       22.77      2.32 o 
  -6  -3   9        7.11        5.28      1.04 o 
  -5  -3   9      229.87      229.13      4.68 o 
  -4  -3   9      152.29      150.98      3.57 o 
  -3  -3   9       39.89       46.96      1.63 o 
  -2  -3   9      158.09      143.11      2.49 o 
  -1  -3   9        5.95        8.01      0.58 o 
   0  -3   9      799.64      763.32      7.07 o 
   1  -3   9       11.86        9.62      1.54 o 
   2  -3   9       95.67       94.26      2.09 o 
   3  -3   9       99.81      101.40      2.72 o 
   4  -3   9      180.40      173.21      3.60 o 
   5  -3   9        0.20       -0.12      1.01 o 
   6  -3   9       82.20       95.00      4.22 o 
   7  -3   9       10.30        8.94      2.38 o 
   8  -3   9       10.15        9.00      2.33 o 
   9  -3   9       16.33       18.93      3.24 o 
  -8  -2   9       18.68       18.61      1.84 o 
  -7  -2   9       60.48       62.36      2.97 o 
  -6  -2   9        1.19        0.71      0.89 o 
  -5  -2   9        0.82        1.59      1.67 o 
  -4  -2   9        9.59       11.07      1.19 o 
  -3  -2   9      483.71      454.35      5.01 o 
  -2  -2   9      142.98      122.22      1.86 o 
  -1  -2   9       13.44       13.95      0.90 o 
   0  -2   9        4.87        5.41      0.73 o 
   1  -2   9      395.07      370.92      4.99 o 
   2  -2   9      611.15      592.56      5.64 o 
   3  -2   9        3.72        3.81      0.69 o 
   4  -2   9      332.15      336.14      4.75 o 
   5  -2   9        3.27        4.52      1.57 o 
   6  -2   9       28.39       27.76      2.14 o 
   7  -2   9       18.89       19.44      3.40 o 
   8  -2   9       28.16       32.38      3.31 o 
   9  -2   9        0.00        3.23      1.59 o 
  -9  -1   9       22.04       20.38      2.15 o 
  -8  -1   9        1.07        1.75      2.24 o 
  -7  -1   9      127.20      122.40      4.03 o 
  -6  -1   9       73.16       73.82      3.04 o 
  -5  -1   9        0.82        4.55      1.44 o 
  -4  -1   9        0.00        0.91      0.75 o 
  -3  -1   9      669.26      622.13      6.73 o 
  -2  -1   9      324.22      292.94      3.20 o 
  -1  -1   9      191.18      193.97      2.27 o 
   0  -1   9        2.82        5.27      0.59 o 
   1  -1   9        0.92        0.70      0.36 o 
   2  -1   9       72.23       65.87      1.49 o 
   3  -1   9      166.22      156.72      2.92 o 
   4  -1   9      825.31      785.94     10.52 o 
   5  -1   9      413.91      408.53      7.54 o 
   6  -1   9       26.35       27.57      2.78 o 
   7  -1   9       66.85       70.90      2.95 o 
   8  -1   9        5.70        9.03      1.73 o 
   9  -1   9       45.49       50.09      4.10 o 
  -9   0   9       92.59       92.77      3.79 o 
  -8   0   9        3.91        3.55      1.59 o 
  -7   0   9       30.27       31.93      2.26 o 
  -6   0   9       63.25       64.33      4.61 o 
  -5   0   9      194.66      187.45      4.65 o 
  -4   0   9      275.49      273.18      4.02 o 
  -3   0   9       21.69       26.83      1.21 o 
  -2   0   9       24.47       19.72      0.84 o 
  -1   0   9       77.75       71.59      1.44 o 
   0   0   9      922.76      872.68      8.42 o 
   1   0   9      120.40      118.51      1.83 o 
   2   0   9       39.14       46.97      1.75 o 
   3   0   9       10.42        8.39      0.88 o 
   4   0   9      221.49      224.12      4.10 o 
   5   0   9       81.21       83.29      2.57 o 
   6   0   9       34.23       38.84      3.43 o 
   7   0   9       20.49       23.73      2.05 o 
   8   0   9      116.07      112.52      5.26 o 
   9   0   9       22.94       28.40      5.55 o 
  -9   1   9       42.17       42.63      2.64 o 
  -8   1   9       49.69       52.39      2.75 o 
  -7   1   9      125.01      125.61      4.10 o 
  -6   1   9       11.95       15.25      1.72 o 
  -5   1   9      154.47      140.10      5.31 o 
  -4   1   9        0.03        0.55      0.50 o 
  -3   1   9       61.08       62.44      1.59 o 
  -2   1   9        5.07        4.61      0.52 o 
  -1   1   9      545.19      528.82      4.73 o 
   0   1   9       52.44       49.62      1.50 o 
   1   1   9        5.08        9.39      0.91 o 
   2   1   9      368.62      323.50      3.52 o 
   3   1   9       97.33       95.42      2.71 o 
   4   1   9      321.88      301.74      5.56 o 
   5   1   9        5.70        5.26      1.11 o 
   6   1   9        2.01        2.02      0.81 o 
   7   1   9      104.82      101.97      3.42 o 
   8   1   9       15.07       16.06      2.15 o 
   9   1   9        9.44       10.40      1.75 o 
  -9   2   9       27.99       30.33      2.74 o 
  -8   2   9       48.90       48.26      2.91 o 
  -7   2   9      125.52      129.88      3.71 o 
  -6   2   9      121.95      116.35      3.79 o 
  -5   2   9       35.00       37.96      2.11 o 
  -4   2   9        2.78        1.40      0.86 o 
  -3   2   9      100.01       96.00      1.99 o 
  -2   2   9      238.57      233.19      2.78 o 
  -1   2   9      839.86      804.58      6.89 o 
   0   2   9      147.41      135.46      2.16 o 
   1   2   9        4.42        5.60      0.65 o 
   2   2   9        0.31        1.33      0.35 o 
   3   2   9        2.35        6.05      0.88 o 
   4   2   9       67.88       52.58      3.07 o 
   5   2   9      121.35      119.87      3.34 o 
   6   2   9       32.22       37.74      2.29 o 
   7   2   9        0.04       -0.86      1.05 o 
   8   2   9        0.59        1.74      1.01 o 
   9   2   9       76.32       72.64      5.39 o 
  -9   3   9       11.01        9.34      1.33 o 
  -8   3   9       84.76       88.79      3.24 o 
  -7   3   9      175.16      184.26      4.50 o 
  -6   3   9       21.46       23.94      1.86 o 
  -5   3   9       68.70       67.17      3.09 o 
  -4   3   9      216.42      214.18      3.53 o 
  -3   3   9        1.53        4.26      0.73 o 
  -2   3   9      252.53      242.42      2.87 o 
  -1   3   9      644.36      629.40      5.41 o 
   0   3   9      497.26      493.94      4.39 o 
   1   3   9       85.25       84.99      1.81 o 
   2   3   9       26.50       27.88      1.43 o 
   3   3   9       17.01       18.48      1.16 o 
   4   3   9       52.33       49.89      3.20 o 
   5   3   9      154.28      160.62      4.15 o 
   6   3   9      306.39      305.75      6.12 o 
   7   3   9       51.24       50.25      2.49 o 
   8   3   9        2.47        4.75      2.98 o 
   9   3   9        0.00        0.81      0.99 o 
  -9   4   9       74.52       83.52      4.67 o 
  -8   4   9        0.33        0.33      0.83 o 
  -7   4   9      127.71      123.60      4.19 o 
  -6   4   9       11.82       13.83      1.48 o 
  -5   4   9      362.64      363.97      5.15 o 
  -4   4   9        0.71        1.40      0.80 o 
  -3   4   9       25.57       22.67      1.30 o 
  -2   4   9      490.81      500.96      4.99 o 
  -1   4   9      362.92      356.90      4.23 o 
   0   4   9       19.63       22.97      0.88 o 
   1   4   9       26.83       25.74      1.27 o 
   2   4   9      312.42      312.14      4.28 o 
   3   4   9       92.54       88.56      2.17 o 
   4   4   9      203.33      193.76      4.02 o 
   5   4   9       26.48       28.01      2.97 o 
   6   4   9       61.19       58.52      2.94 o 
   7   4   9       18.35       22.63      1.81 o 
   8   4   9       14.60       11.83      2.45 o 
   9   4   9       16.29       17.51      2.82 o 
  -8   5   9       89.51       97.60      3.92 o 
  -7   5   9      115.83      122.10      4.23 o 
  -6   5   9        8.07        8.26      1.37 o 
  -5   5   9      162.93      167.13      3.66 o 
  -4   5   9        4.63        5.55      0.88 o 
  -3   5   9       86.96       76.77      2.02 o 
  -2   5   9       54.74       53.25      1.55 o 
  -1   5   9      376.14      361.60      4.32 o 
   0   5   9      474.83      473.45      4.61 o 
   1   5   9        3.06        3.39      0.50 o 
   2   5   9      122.66      123.34      2.58 o 
   3   5   9       32.53       29.67      1.45 o 
   4   5   9        1.51       -0.08      0.62 o 
   5   5   9        4.76        4.82      0.94 o 
   6   5   9        0.60        1.95      2.33 o 
   7   5   9        0.08        0.23      0.73 o 
   8   5   9       40.73       40.97      2.71 o 
   9   5   9        6.16        5.35      1.90 o 
  -8   6   9       51.59       56.58      3.09 o 
  -7   6   9      144.75      151.43      4.78 o 
  -6   6   9       81.55       85.06      3.44 o 
  -5   6   9      142.82      139.48      3.89 o 
  -4   6   9       20.42       21.72      1.43 o 
  -3   6   9      102.05      102.36      2.49 o 
  -2   6   9       41.09       40.01      1.93 o 
  -1   6   9        9.69        9.25      0.87 o 
   0   6   9      393.25      386.46      4.96 o 
   1   6   9       59.43       59.32      1.31 o 
   2   6   9      630.61      612.83      6.93 o 
   3   6   9       23.05       22.34      1.22 o 
   4   6   9        0.09        1.26      0.69 o 
   5   6   9       74.82       78.09      3.00 o 
   6   6   9        1.35       -0.73      0.73 o 
   7   6   9       18.93       21.32      2.67 o 
   8   6   9       69.80       69.41      5.74 o 
   9   6   9        0.12        0.08      1.44 o 
  -7   7   9        2.79        4.87      1.61 o 
  -6   7   9       22.34       25.48      1.75 o 
  -5   7   9        0.56        1.98      0.67 o 
  -4   7   9       55.50       59.97      2.43 o 
  -3   7   9       95.53       99.45      2.37 o 
  -2   7   9       44.11       47.91      1.65 o 
  -1   7   9      204.90      189.75      3.69 o 
   0   7   9      235.10      243.83      3.76 o 
   1   7   9       13.23       14.04      1.01 o 
   2   7   9      331.67      335.74      4.80 o 
   3   7   9       14.60       14.83      1.20 o 
   4   7   9      275.13      274.64      5.94 o 
   5   7   9        0.66        2.99      1.72 o 
   6   7   9        0.20       -0.67      0.88 o 
   7   7   9       34.76       42.95      3.76 o 
   8   7   9       38.37       44.74      3.79 o 
  -7   8   9       27.44       26.64      2.54 o 
  -6   8   9       41.52       40.77      2.27 o 
  -5   8   9      135.36      137.69      4.65 o 
  -4   8   9       38.45       35.20      2.36 o 
  -3   8   9       62.17       59.21      1.90 o 
  -2   8   9       34.49       34.65      3.19 o 
  -1   8   9      321.24      314.53      4.34 o 
   0   8   9        0.08        0.40      0.55 o 
   1   8   9       26.20       35.32      3.71 o 
   2   8   9       72.48       84.50      4.42 o 
   3   8   9        3.14        4.10      0.99 o 
   4   8   9       44.68       49.43      2.49 o 
   5   8   9      198.32      195.89      5.18 o 
   6   8   9       20.24       19.84      3.25 o 
   7   8   9       23.60       23.05      3.03 o 
   8   8   9        0.99        2.64      1.25 o 
  -6   9   9        5.08        5.04      1.31 o 
  -5   9   9       77.28       78.10      3.64 o 
  -4   9   9       23.32       24.37      2.26 o 
  -3   9   9       40.27       42.48      2.00 o 
  -2   9   9      116.63      112.38      2.90 o 
  -1   9   9        1.63        1.56      0.76 o 
   0   9   9        2.71        4.07      0.80 o 
   1   9   9        1.56        2.46      0.80 o 
   2   9   9      140.84      149.01      4.02 o 
   3   9   9        4.69        4.09      1.01 o 
   4   9   9       27.68       35.82      4.14 o 
   5   9   9        2.51        4.11      1.79 o 
   6   9   9        4.14        5.64      2.06 o 
   7   9   9       55.69       51.37      4.47 o 
  -5  10   9      108.72      115.39      3.59 o 
  -4  10   9      133.55      135.42      3.73 o 
  -3  10   9      148.33      150.29      7.61 o 
  -2  10   9       42.95       41.85      1.91 o 
  -1  10   9       59.58       58.54      2.20 o 
   0  10   9        4.56        6.64      0.97 o 
   1  10   9        0.54        0.00      0.98 o 
   2  10   9      214.82      231.79      7.00 o 
   3  10   9       79.82       70.85      3.59 o 
   4  10   9       56.90       51.80      4.60 o 
   5  10   9       36.04       27.09      4.27 o 
   6  10   9      110.22      115.94      6.89 o 
   7  10   9       36.49       35.33      3.82 o 
  -4  11   9      109.56      124.29      4.59 o 
  -3  11   9      120.48      124.50      4.47 o 
  -2  11   9      126.99      131.09      3.45 o 
  -1  11   9       44.97       44.55      1.99 o 
   0  11   9      158.81      145.22     12.64 o 
   1  11   9       33.71       34.33      2.44 o 
   2  11   9        0.18       -1.34      1.34 o 
   3  11   9       26.43       25.94      3.49 o 
   4  11   9        6.98        7.16      2.30 o 
   5  11   9       76.70       73.21      5.70 o 
  -3  12   9        5.11        5.17      1.38 o 
  -2  12   9       39.93       41.16      1.98 o 
  -1  12   9       50.13       51.45      2.51 o 
   0  12   9      171.06      172.65      5.26 o 
   1  12   9        5.34        6.07      1.47 o 
   2  12   9       84.34       85.04      5.19 o 
   3  12   9        0.03       -0.76      1.66 o 
  -1  -9  10       74.40      109.11      7.48 o 
   0  -9  10        9.38        9.94      2.15 o 
   1  -9  10       15.51       20.44      1.91 o 
   2  -9  10       38.03       39.13      3.76 o 
  -4  -8  10       53.06       50.78      2.69 o 
  -3  -8  10       22.80       30.55      2.79 o 
  -2  -8  10       72.77       78.45      3.92 o 
  -1  -8  10        1.76        3.72      3.46 o 
   0  -8  10       76.92       82.91      4.65 o 
   1  -8  10       10.41        9.82      1.51 o 
   2  -8  10       11.65       16.27      1.70 o 
   3  -8  10        9.68        6.48      2.27 o 
   4  -8  10        8.60        9.90      2.73 o 
  -5  -7  10        2.33        4.19      5.50 o 
  -4  -7  10       12.61       15.17      2.48 o 
  -3  -7  10       89.15       89.37      3.40 o 
  -2  -7  10       43.24       51.71      3.15 o 
  -1  -7  10        9.70        8.39      1.55 o 
   0  -7  10       19.66       20.73      2.04 o 
   1  -7  10       37.29       34.56      2.24 o 
   2  -7  10      239.61      258.92      5.48 o 
   3  -7  10       46.92       46.33      3.98 o 
   4  -7  10        2.01        2.38      2.13 o 
   5  -7  10       21.42       29.13      3.90 o 
  -6  -6  10       83.17       83.10      3.24 o 
  -5  -6  10       21.90       27.81      2.12 o 
  -4  -6  10        5.39        6.28      1.09 o 
  -3  -6  10      102.82      100.01      4.08 o 
  -2  -6  10      136.43      140.15      9.15 o 
  -1  -6  10      236.93      241.37      6.37 o 
   0  -6  10       45.25       52.52      2.18 o 
   1  -6  10        9.38       11.80      2.13 o 
   2  -6  10        0.22        0.09      0.65 o 
   3  -6  10       20.16       17.32      2.89 o 
   4  -6  10      217.69      210.45      8.12 o 
   5  -6  10        5.35        0.94      2.07 o 
   6  -6  10        8.24        4.57      2.08 o 
  -7  -5  10        2.51        3.21      2.09 o 
  -6  -5  10        0.02        0.80      1.28 o 
  -5  -5  10      124.83      117.10      3.59 o 
  -4  -5  10        7.14        5.96      1.01 o 
  -3  -5  10        0.01        0.30      0.67 o 
  -2  -5  10       18.13       24.48      2.29 o 
  -1  -5  10      115.15      116.00      2.91 o 
   0  -5  10       56.79       54.43      2.21 o 
   1  -5  10       48.96       48.73      2.07 o 
   2  -5  10        1.60       -0.67      0.75 o 
   3  -5  10       36.07       36.06      5.16 o 
   4  -5  10        5.72        3.29      1.92 o 
   5  -5  10       23.81       18.73      3.06 o 
   6  -5  10       66.08       42.51      4.77 o 
   7  -5  10        7.58       11.38      2.68 o 
  -7  -4  10      220.73      215.47      5.10 o 
  -6  -4  10       59.51       57.05      2.88 o 
  -5  -4  10      175.71      181.47      4.35 o 
  -4  -4  10       16.89       16.70      1.31 o 
  -3  -4  10       98.75       98.98      2.51 o 
  -2  -4  10       66.90       59.85      2.06 o 
  -1  -4  10        8.46        7.09      0.99 o 
   0  -4  10        6.11        6.32      1.65 o 
   1  -4  10       86.08       92.35      2.69 o 
   2  -4  10      122.21      114.93      4.57 o 
   3  -4  10       24.39       25.32      3.01 o 
   4  -4  10       61.30       60.19      4.07 o 
   5  -4  10        0.80        1.87      1.92 o 
   6  -4  10        8.24       10.98      2.48 o 
   7  -4  10        8.03       12.85      2.76 o 
  -8  -3  10       45.25       44.76      2.78 o 
  -7  -3  10       72.83       77.53      3.02 o 
  -6  -3  10       17.18       20.76      2.67 o 
  -5  -3  10      245.33      240.17      4.94 o 
  -4  -3  10      119.88      115.70      2.69 o 
  -3  -3  10      298.54      289.90      4.32 o 
  -2  -3  10        1.83        1.27      0.59 o 
  -1  -3  10       11.85       16.90      1.79 o 
   0  -3  10       13.73       17.65      1.63 o 
   1  -3  10        8.57        8.54      1.21 o 
   2  -3  10      176.79      171.23      3.50 o 
   3  -3  10       82.90       87.72      4.56 o 
   4  -3  10      208.29      205.41      4.76 o 
   5  -3  10       83.06       76.84      2.95 o 
   6  -3  10        0.36        5.47      1.84 o 
   7  -3  10       44.05       42.53      4.13 o 
   8  -3  10       31.90       29.12      3.50 o 
  -8  -2  10        5.17        4.04      1.05 o 
  -7  -2  10      186.46      194.47      4.70 o 
  -6  -2  10       24.76       24.10      1.94 o 
  -5  -2  10      174.70      178.15      4.11 o 
  -4  -2  10        6.25        7.47      0.92 o 
  -3  -2  10      158.30      157.70      3.00 o 
  -2  -2  10       19.87       18.15      1.17 o 
  -1  -2  10      287.24      284.10      3.97 o 
   0  -2  10        4.00        4.58      1.11 o 
   1  -2  10      174.45      166.57      3.21 o 
   2  -2  10        1.04        1.67      0.75 o 
   3  -2  10        6.39        7.64      1.05 o 
   4  -2  10       18.20       20.93      1.73 o 
   5  -2  10      387.28      413.20      8.92 o 
   6  -2  10       41.14       40.86      2.38 o 
   7  -2  10       13.97       16.52      2.19 o 
   8  -2  10       45.41       48.07      3.22 o 
  -8  -1  10       59.85       65.99      3.28 o 
  -7  -1  10        5.57       10.20      1.89 o 
  -6  -1  10        3.16        3.83      2.03 o 
  -5  -1  10       18.89       20.65      1.79 o 
  -4  -1  10        4.00        2.64      0.75 o 
  -3  -1  10        0.44        0.67      0.53 o 
  -2  -1  10        7.00        8.47      0.68 o 
  -1  -1  10      184.57      165.55      2.83 o 
   0  -1  10        3.53        2.17      0.67 o 
   1  -1  10        8.11        7.81      0.90 o 
   2  -1  10      103.76      103.07      1.94 o 
   3  -1  10       76.60       75.06      2.28 o 
   4  -1  10        0.62        1.50      0.68 o 
   5  -1  10       44.29       38.95      2.59 o 
   6  -1  10       95.81       95.12      3.43 o 
   7  -1  10       21.53       21.86      2.34 o 
   8  -1  10        0.67       -0.53      0.95 o 
   9  -1  10       36.46       33.16      3.64 o 
  -8   0  10       23.04       17.86      3.29 o 
  -7   0  10       19.28       17.65      2.70 o 
  -6   0  10        9.35        7.94      1.37 o 
  -5   0  10       27.05       24.62      2.31 o 
  -4   0  10        1.17        1.78      0.99 o 
  -3   0  10      259.90      237.34      4.09 o 
  -2   0  10       11.32        8.36      0.74 o 
  -1   0  10      621.56      565.51      6.13 o 
   0   0  10       85.21       69.20      2.30 o 
   1   0  10       23.85       28.46      1.40 o 
   2   0  10      143.96      138.70      2.66 o 
   3   0  10       32.93       28.48      1.35 o 
   4   0  10      170.25      159.72      3.37 o 
   5   0  10       43.61       37.56      2.25 o 
   6   0  10      205.17      203.07      9.46 o 
   7   0  10       25.23       26.45      4.13 o 
   8   0  10       23.32       21.37      2.49 o 
   9   0  10       26.41       34.22      3.64 o 
  -8   1  10       11.61        7.61      2.37 o 
  -7   1  10        1.25        9.07      7.76 o 
  -6   1  10       10.22       11.83      1.80 o 
  -5   1  10       48.54       47.24      4.74 o 
  -4   1  10      208.15      192.01      3.76 o 
  -3   1  10       29.17       32.19      1.35 o 
  -2   1  10       81.06       78.98      1.57 o 
  -1   1  10      722.06      628.58      7.25 o 
   0   1  10       49.50       52.29      1.97 o 
   1   1  10       23.66       29.48      1.42 o 
   2   1  10      378.04      333.71      3.72 o 
   3   1  10        3.82        3.59      0.86 o 
   4   1  10       29.44       26.39      1.63 o 
   5   1  10        6.78        9.77      3.10 o 
   6   1  10      351.76      349.30     10.97 o 
   7   1  10       33.58       35.83      3.84 o 
   8   1  10       63.75       65.77      3.56 o 
   9   1  10        3.22        1.87      1.51 o 
  -8   2  10       16.15       19.04      2.12 o 
  -7   2  10       62.92       65.92      3.10 o 
  -6   2  10        6.51        8.05      2.16 o 
  -5   2  10        8.40        9.39      1.63 o 
  -4   2  10      155.62      156.45      4.26 o 
  -3   2  10      142.16      151.09      2.65 o 
  -2   2  10       87.67       91.68      2.12 o 
  -1   2  10        0.07        0.16      0.77 o 
   0   2  10       36.14       37.21      1.46 o 
   1   2  10        0.40        3.41      0.73 o 
   2   2  10      252.58      268.06      3.44 o 
   3   2  10       71.59       77.48      2.34 o 
   4   2  10      298.84      273.73      6.42 o 
   5   2  10        2.85        3.09      0.82 o 
   6   2  10      421.38      414.17      7.55 o 
   7   2  10        6.15        5.26      2.56 o 
   8   2  10       47.81       43.16      7.18 o 
  -8   3  10       13.56       15.26      1.88 o 
  -7   3  10      164.37      164.68      5.37 o 
  -6   3  10       19.92       23.50      2.00 o 
  -5   3  10      270.76      280.63      4.91 o 
  -4   3  10       58.11       54.59      2.00 o 
  -3   3  10       51.44       45.69      1.89 o 
  -2   3  10        7.71        8.27      0.80 o 
  -1   3  10       11.39       13.57      0.87 o 
   0   3  10       33.36       35.65      1.40 o 
   1   3  10      304.91      296.65      3.86 o 
   2   3  10        4.24        3.92      0.79 o 
   3   3  10        7.65        9.46      1.00 o 
   4   3  10        2.64        4.31      3.19 o 
   5   3  10        2.45        6.62      1.16 o 
   6   3  10        0.90        3.30      1.39 o 
   7   3  10        0.24        0.89      0.80 o 
   8   3  10        7.92       -1.00      2.92 o 
   9   3  10       15.98       17.16      2.73 o 
  -8   4  10        0.01        0.40      0.80 o 
  -7   4  10        6.06        4.11      1.21 o 
  -6   4  10      330.91      318.15      6.06 o 
  -5   4  10      390.29      392.66      6.08 o 
  -4   4  10      101.05      104.72      3.11 o 
  -3   4  10      140.98      142.49      3.55 o 
  -2   4  10        8.94        8.89      0.85 o 
  -1   4  10       98.73       92.06      2.00 o 
   0   4  10      545.38      542.84      7.35 o 
   1   4  10      726.99      727.24      6.61 o 
   2   4  10       54.15       50.95      1.98 o 
   3   4  10        3.49        5.60      0.79 o 
   4   4  10       21.44       16.15      1.60 o 
   5   4  10       84.77       75.17      3.02 o 
   6   4  10       12.60       12.75      1.73 o 
   7   4  10       55.01       54.57      4.47 o 
   8   4  10       62.81       61.40     10.20 o 
   9   4  10        0.82        2.54      1.38 o 
  -8   5  10      215.33      208.54      5.97 o 
  -7   5  10       16.46       15.93      1.88 o 
  -6   5  10       78.26       84.95      3.48 o 
  -5   5  10        0.17        0.99      0.63 o 
  -4   5  10      115.46      115.21      3.37 o 
  -3   5  10      805.88      798.98     12.11 o 
  -2   5  10       12.99       12.94      1.03 o 
  -1   5  10      217.79      200.19      7.60 o 
   0   5  10        0.01       -0.17      0.49 o 
   1   5  10      475.05      470.14      4.31 o 
   2   5  10      249.45      251.80      4.35 o 
   3   5  10      260.43      267.55      4.58 o 
   4   5  10       91.31       85.75      4.80 o 
   5   5  10        0.08        1.08      1.05 o 
   6   5  10       33.66       31.69      2.00 o 
   7   5  10      181.81      184.12      6.79 o 
   8   5  10       54.59       49.26      3.13 o 
   9   5  10        9.79        2.01      1.78 o 
  -7   6  10       13.90       15.45      1.96 o 
  -6   6  10        3.36        6.65      1.51 o 
  -5   6  10       78.10       85.53      3.54 o 
  -4   6  10        2.41        1.16      0.71 o 
  -3   6  10        8.99        8.87      1.66 o 
  -2   6  10      138.87      141.40      2.82 o 
  -1   6  10      246.17      240.42      5.45 o 
   0   6  10      116.12      116.06      8.83 o 
   1   6  10      126.03      129.78      3.36 o 
   2   6  10       16.49       23.53      1.89 o 
   3   6  10        1.39        3.13      1.12 o 
   4   6  10      162.69      163.90      4.43 o 
   5   6  10       60.74       66.16      4.78 o 
   6   6  10       12.06       14.95      2.67 o 
   7   6  10       58.52       49.11      4.16 o 
   8   6  10        0.89       -0.99      0.99 o 
  -7   7  10       23.39       25.18      2.49 o 
  -6   7  10       40.47       45.71      2.17 o 
  -5   7  10      258.09      272.88      9.81 o 
  -4   7  10       20.38       17.11      1.90 o 
  -3   7  10       85.85       91.34      3.46 o 
  -2   7  10       22.92       27.22      1.46 o 
  -1   7  10       29.77       28.06      1.52 o 
   0   7  10        0.34        0.42      0.46 o 
   1   7  10        0.03        0.46      0.63 o 
   2   7  10       40.67       41.32      3.07 o 
   3   7  10       15.52       16.19      2.03 o 
   4   7  10       22.60       24.98      2.82 o 
   5   7  10        5.39        4.77      1.08 o 
   6   7  10        0.17        4.88      1.75 o 
   7   7  10       24.64       26.82      3.13 o 
   8   7  10       16.63       13.01      2.89 o 
  -6   8  10       25.95       27.35      2.44 o 
  -5   8  10      161.10      159.09      5.10 o 
  -4   8  10       88.46       85.64      3.61 o 
  -3   8  10       72.53       75.63      3.25 o 
  -2   8  10        5.05        3.37      0.98 o 
  -1   8  10        0.41        0.04      0.51 o 
   0   8  10       59.58       58.07      2.02 o 
   1   8  10        5.66        5.20      1.86 o 
   2   8  10      395.44      406.70      6.66 o 
   3   8  10        5.29        4.24      1.20 o 
   4   8  10      159.45      161.29      4.64 o 
   5   8  10       13.05       18.16      3.14 o 
   6   8  10        1.53        2.12      1.52 o 
   7   8  10       52.00       50.12      4.38 o 
  -6   9  10      120.43      123.87      5.05 o 
  -5   9  10        1.56       -0.48      1.19 o 
  -4   9  10       36.03       38.49      2.59 o 
  -3   9  10        7.48        8.98      1.12 o 
  -2   9  10       81.02       76.80      2.13 o 
  -1   9  10      273.73      285.73      4.98 o 
   0   9  10       39.05       39.53      1.74 o 
   1   9  10      144.57      136.43      6.03 o 
   2   9  10       33.67       25.60      2.31 o 
   3   9  10        1.84        2.67      1.09 o 
   4   9  10      234.01      230.55      7.16 o 
   5   9  10        0.69        1.11      1.51 o 
   6   9  10      115.00      131.62      7.38 o 
   7   9  10       22.38       25.87      3.30 o 
  -5  10  10       10.22        8.91      1.41 o 
  -4  10  10        5.78        5.49      1.14 o 
  -3  10  10        6.39        7.23      1.44 o 
  -2  10  10       21.33       22.66      1.61 o 
  -1  10  10        8.34        6.68      1.07 o 
   0  10  10        1.55        0.73      0.90 o 
   1  10  10       76.81       84.93      4.97 o 
   2  10  10       14.15       15.77      2.82 o 
   3  10  10        4.12        4.40      2.08 o 
   4  10  10        0.97        0.98      1.43 o 
   5  10  10       30.34       27.76      3.66 o 
   6  10  10       17.12       24.29      3.89 o 
  -3  11  10      128.28      136.28      4.74 o 
  -2  11  10       31.23       27.61      2.54 o 
  -1  11  10        3.52        2.87      0.87 o 
   0  11  10        3.41        2.74      1.81 o 
   1  11  10        0.92        3.30      1.86 o 
   2  11  10        9.32        8.63      2.48 o 
   3  11  10        6.76        7.01      2.42 o 
   4  11  10       61.52       61.85      5.39 o 
   5  11  10        0.25        2.83      1.71 o 
  -2  12  10        1.10        1.81      0.96 o 
  -1  12  10      248.70      261.92      6.51 o 
   0  12  10       26.70       27.50      2.39 o 
   1  12  10       14.11       14.03      2.70 o 
   2  12  10        0.42        1.85      1.81 o 
   3  12  10        0.01        0.46      1.83 o 
  -2  -8  11       15.75       15.96      4.58 o 
  -1  -8  11      193.56      153.04      6.51 o 
   0  -8  11        3.69        2.60      1.55 o 
   1  -8  11       16.29       15.86      1.74 o 
   2  -8  11        3.62        2.79      2.08 o 
  -4  -7  11        4.53        5.47      2.67 o 
  -3  -7  11        8.43        8.64      2.23 o 
  -2  -7  11        0.35        2.54      2.94 o 
  -1  -7  11      205.05      218.29      7.79 o 
   0  -7  11       95.84      104.50      5.20 o 
   1  -7  11       28.74       26.90      2.08 o 
   2  -7  11        1.15        4.28      1.90 o 
   3  -7  11       13.02        7.26      1.89 o 
   4  -7  11        0.16       -0.39      1.97 o 
  -5  -6  11        6.90       11.17      1.50 o 
  -4  -6  11        9.15       12.81      1.65 o 
  -3  -6  11        2.46        0.80      2.25 o 
  -2  -6  11        2.81        1.18      1.00 o 
  -1  -6  11        8.92        2.92      1.40 o 
   0  -6  11        0.67        0.26      1.10 o 
   1  -6  11      118.71      122.30      4.88 o 
   2  -6  11       14.14       14.73      1.59 o 
   3  -6  11       32.48       29.95      3.49 o 
   4  -6  11        0.44        2.37      2.13 o 
   5  -6  11       21.65       23.14      3.68 o 
  -6  -5  11      115.10      123.46      5.05 o 
  -5  -5  11       16.75       19.15      2.33 o 
  -4  -5  11        4.10        2.92      0.92 o 
  -3  -5  11        4.82        7.25      2.53 o 
  -2  -5  11       33.53       40.01      7.79 o 
  -1  -5  11       44.19       48.39      3.46 o 
   0  -5  11       60.91       64.18      4.22 o 
   1  -5  11       56.08       62.43      4.66 o 
   2  -5  11        2.80        4.86      1.12 o 
   3  -5  11      103.67      107.27      5.69 o 
   4  -5  11       27.02       31.57      3.71 o 
   5  -5  11       83.02       90.50      5.59 o 
   6  -5  11        1.28        2.70      1.86 o 
  -6  -4  11      271.42      271.66      5.77 o 
  -5  -4  11       44.66       46.04      2.32 o 
  -4  -4  11       71.86       79.91      2.43 o 
  -3  -4  11       63.91       66.33      2.74 o 
  -2  -4  11       31.42       33.06      2.36 o 
  -1  -4  11       41.61       39.14      2.00 o 
   0  -4  11      260.70      275.79      5.75 o 
   1  -4  11      142.77      142.54      3.63 o 
   2  -4  11       10.46       11.31      1.33 o 
   3  -4  11        7.83        4.46      1.57 o 
   4  -4  11       33.21       37.13      3.81 o 
   5  -4  11       94.49      101.33      5.72 o 
   6  -4  11       40.37       57.52      4.95 o 
   7  -4  11        1.33        7.26      1.95 o 
  -7  -3  11      112.78      115.14      3.74 o 
  -6  -3  11        0.82        1.77      0.89 o 
  -5  -3  11       24.34       27.36      1.88 o 
  -4  -3  11      103.39      103.75      2.65 o 
  -3  -3  11      171.00      175.54      3.66 o 
  -2  -3  11       20.80       25.19      4.22 o 
  -1  -3  11       35.41       32.79      1.89 o 
   0  -3  11        1.27        4.20      1.69 o 
   1  -3  11        2.95        4.15      1.23 o 
   2  -3  11       95.20      102.95      3.05 o 
   3  -3  11       96.35       95.78      4.05 o 
   4  -3  11        0.45        0.49      2.06 o 
   5  -3  11        2.49        4.51      1.44 o 
   6  -3  11        3.23        8.50      2.32 o 
   7  -3  11        0.67       -1.11      1.57 o 
  -7  -2  11        0.64        1.95      1.40 o 
  -6  -2  11       91.87       88.44      3.11 o 
  -5  -2  11        2.32        0.56      0.93 o 
  -4  -2  11       39.86       39.67      1.93 o 
  -3  -2  11       24.61       29.13      1.66 o 
  -2  -2  11      126.71      125.54      4.12 o 
  -1  -2  11       86.61       85.00      2.48 o 
   0  -2  11       28.63       27.03      1.88 o 
   1  -2  11       66.26       61.22      2.63 o 
   2  -2  11      196.99      201.37      3.82 o 
   3  -2  11        7.42        5.27      1.60 o 
   4  -2  11      343.68      352.18      9.05 o 
   5  -2  11       26.60       30.83      1.75 o 
   6  -2  11       46.21       49.77      3.21 o 
   7  -2  11        2.17        3.28      2.71 o 
   8  -2  11       31.41       31.11      3.60 o 
  -7  -1  11        4.76        2.24      1.95 o 
  -6  -1  11       78.38       84.86      3.50 o 
  -5  -1  11      377.86      380.73      7.58 o 
  -4  -1  11       19.20       16.51      1.41 o 
  -3  -1  11      103.90      113.28      2.57 o 
  -2  -1  11        7.07        4.94      1.51 o 
  -1  -1  11      225.89      214.77      4.07 o 
   0  -1  11      175.72      168.28      4.23 o 
   1  -1  11      246.94      257.30      4.62 o 
   2  -1  11        0.80       -0.45      0.48 o 
   3  -1  11       26.20       24.67      1.49 o 
   4  -1  11      243.73      260.40      4.71 o 
   5  -1  11       10.79       10.66      1.81 o 
   6  -1  11      264.85      269.09     10.69 o 
   7  -1  11      197.08      206.26      6.69 o 
   8  -1  11        6.00       10.74      2.44 o 
  -7   0  11       14.53       12.04      2.36 o 
  -6   0  11        3.87        6.21      1.46 o 
  -5   0  11       94.34      102.78      3.67 o 
  -4   0  11       62.08       61.32      2.32 o 
  -3   0  11      165.24      166.18      3.47 o 
  -2   0  11       10.68        8.81      1.08 o 
  -1   0  11        0.46        1.70      0.77 o 
   0   0  11        5.37        6.39      1.17 o 
   1   0  11      113.37      112.33      2.80 o 
   2   0  11       13.48       16.20      1.03 o 
   3   0  11       84.03       84.61      3.35 o 
   4   0  11        0.03       -0.22      0.52 o 
   5   0  11       64.86       66.81      4.52 o 
   6   0  11       97.92      100.45      4.39 o 
   7   0  11       87.07       87.14      4.22 o 
   8   0  11        9.33        7.74      2.34 o 
  -8   1  11       29.98       27.36      2.48 o 
  -7   1  11        0.84        0.41      0.92 o 
  -6   1  11       93.09       97.85      3.80 o 
  -5   1  11        0.08       -0.78      0.78 o 
  -4   1  11       11.85       10.85      1.30 o 
  -3   1  11        8.03       10.52      1.23 o 
  -2   1  11      112.19      120.80      2.29 o 
  -1   1  11      144.14      132.61      2.84 o 
   0   1  11      129.31      114.63      2.99 o 
   1   1  11      257.07      234.47      4.36 o 
   2   1  11        3.39        2.47      0.72 o 
   3   1  11        1.11        3.91      2.68 o 
   4   1  11       73.61       71.71      2.34 o 
   5   1  11        1.00        2.34      2.27 o 
   6   1  11       10.06       10.65      1.46 o 
   7   1  11       18.60       17.97      2.36 o 
   8   1  11       39.92       36.68      3.85 o 
  -8   2  11        0.71       -0.34      1.49 o 
  -7   2  11        0.82       -0.85      0.90 o 
  -6   2  11        5.01        4.85      1.24 o 
  -5   2  11        5.01        6.75      1.08 o 
  -4   2  11        2.04        1.88      0.72 o 
  -3   2  11        0.02        0.90      0.60 o 
  -2   2  11        2.75        3.78      0.98 o 
  -1   2  11       75.90       80.43      4.42 o 
   0   2  11        1.05        1.29      0.68 o 
   1   2  11      855.40      813.52      9.99 o 
   2   2  11       90.06       87.74      5.99 o 
   3   2  11        0.09        0.28      1.02 o 
   4   2  11        4.03        6.12      0.90 o 
   5   2  11       13.12       14.95      1.74 o 
   6   2  11        0.69        0.79      1.14 o 
   7   2  11       68.00       71.15      3.72 o 
   8   2  11       16.74       13.39      2.65 o 
  -7   3  11        5.51        9.63      1.55 o 
  -6   3  11       29.16       30.92      2.27 o 
  -5   3  11        3.02        4.16      0.88 o 
  -4   3  11       74.05       70.36      2.54 o 
  -3   3  11       56.83       56.56      2.21 o 
  -2   3  11      222.37      221.80      3.59 o 
  -1   3  11       27.87       25.80      1.88 o 
   0   3  11        7.55        8.02      1.61 o 
   1   3  11      321.40      312.50      5.10 o 
   2   3  11      211.29      219.81      4.63 o 
   3   3  11      157.49      146.25      4.33 o 
   4   3  11       89.33       92.66      2.68 o 
   5   3  11        7.32        8.95      2.62 o 
   6   3  11        3.40        4.29      1.43 o 
   7   3  11       32.48       36.50      5.78 o 
   8   3  11      173.30      168.06      7.80 o 
  -7   4  11       14.50        9.02      2.89 o 
  -6   4  11      184.00      175.24      6.10 o 
  -5   4  11       92.98       95.65      4.89 o 
  -4   4  11        0.12        0.51      0.76 o 
  -3   4  11       22.55       22.33      1.80 o 
  -2   4  11       25.09       27.27      1.27 o 
  -1   4  11       24.30       22.22      1.64 o 
   0   4  11       12.34       11.40      1.85 o 
   1   4  11       19.48       17.02      1.38 o 
   2   4  11       15.96       22.04      1.84 o 
   3   4  11       57.56       51.51      2.31 o 
   4   4  11       26.17       18.59      3.22 o 
   5   4  11       29.49       36.70      2.58 o 
   6   4  11        9.67       11.45      1.95 o 
   7   4  11        2.33        4.69      1.99 o 
   8   4  11       91.57       94.27      5.77 o 
  -7   5  11       76.02       78.35      4.28 o 
  -6   5  11        2.02        2.15      1.16 o 
  -5   5  11        0.38        1.08      1.45 o 
  -4   5  11      383.28      378.79      7.78 o 
  -3   5  11      105.70      102.46      3.62 o 
  -2   5  11       30.41       32.45      1.72 o 
  -1   5  11        3.15        1.83      0.87 o 
   0   5  11       82.30       88.38      8.00 o 
   1   5  11       10.11       14.06      0.94 o 
   2   5  11      194.79      199.29      3.87 o 
   3   5  11      141.69      138.74      3.26 o 
   4   5  11       81.57       90.77      3.26 o 
   5   5  11        2.52        0.67      0.90 o 
   6   5  11       14.43       17.10      2.83 o 
   7   5  11        5.86       10.53      3.33 o 
   8   5  11        4.28       -1.46      1.46 o 
  -7   6  11       17.69       17.86      2.11 o 
  -6   6  11      106.78      100.00      3.15 o 
  -5   6  11       76.60       86.69      3.70 o 
  -4   6  11      101.65      105.97      6.59 o 
  -3   6  11       91.80       97.81      3.60 o 
  -2   6  11       48.69       45.04      1.81 o 
  -1   6  11      173.88      175.26      4.46 o 
   0   6  11        0.17        0.28      0.69 o 
   1   6  11       23.38       23.11      1.50 o 
   2   6  11      297.05      301.23      5.79 o 
   3   6  11      139.18      132.52      3.29 o 
   4   6  11      122.15      126.20      4.44 o 
   5   6  11       59.02       62.49      2.87 o 
   6   6  11       60.81       63.87      4.83 o 
   7   6  11        6.04        8.08      2.18 o 
   8   6  11        4.71       -1.70      1.70 o 
  -6   7  11      248.07      260.28      6.90 o 
  -5   7  11        3.81        3.19      1.23 o 
  -4   7  11       46.59       52.16      2.89 o 
  -3   7  11       38.11       37.78      2.36 o 
  -2   7  11       58.70       56.81      2.99 o 
  -1   7  11      454.69      479.06      6.78 o 
   0   7  11       81.73       85.04      3.30 o 
   1   7  11       69.82       75.20      4.57 o 
   2   7  11       88.09       89.75      4.97 o 
   3   7  11      171.19      182.88      4.01 o 
   4   7  11      230.83      218.10      6.81 o 
   5   7  11       16.53       10.04      2.84 o 
   6   7  11      176.97      187.42      8.66 o 
   7   7  11       23.04       29.04      3.37 o 
  -6   8  11       29.15       26.44      2.64 o 
  -5   8  11        4.21        4.49      1.32 o 
  -4   8  11        0.11        1.77      0.99 o 
  -3   8  11      204.97      205.41      5.54 o 
  -2   8  11        5.66        6.64      1.00 o 
  -1   8  11        2.91        4.10      0.75 o 
   0   8  11        0.03        0.23      0.69 o 
   1   8  11      359.13      358.47     10.43 o 
   2   8  11       46.21       46.26      3.99 o 
   3   8  11       10.68       14.46      2.62 o 
   4   8  11       28.48       33.83      2.12 o 
   5   8  11        1.48        7.28      1.99 o 
   6   8  11       50.53       49.37      4.42 o 
   7   8  11        0.62        3.20      1.40 o 
  -5   9  11       35.28       35.35      2.66 o 
  -4   9  11        2.40        2.59      1.14 o 
  -3   9  11      179.42      174.74      8.09 o 
  -2   9  11       20.07       20.25      1.34 o 
  -1   9  11        7.76        9.04      1.69 o 
   1   9  11       63.14       58.40      4.23 o 
   2   9  11       53.46       50.59      4.21 o 
   3   9  11      100.53       99.80      5.73 o 
   4   9  11       12.98        6.52      2.19 o 
   5   9  11        3.54       -1.19      1.19 o 
   6   9  11       24.37       29.78      3.68 o 
  -4  10  11       57.71       63.78      2.58 o 
  -3  10  11       84.08       90.37      3.88 o 
  -2  10  11      154.63      160.95      3.67 o 
  -1  10  11       80.77       80.85      2.61 o 
   0  10  11       87.97       86.80      4.90 o 
   1  10  11       30.24       37.45      3.61 o 
   2  10  11        0.80       -0.55      1.70 o 
   3  10  11        9.02        7.82      2.43 o 
   4  10  11       64.66       70.88      5.68 o 
   5  10  11       18.11       20.83      3.56 o 
  -2  11  11       16.65       15.50      1.41 o 
  -1  11  11       19.51       18.77      1.56 o 
   0  11  11       38.83       41.06      3.61 o 
   1  11  11       97.86       97.58      5.52 o 
   2  11  11       12.67       11.03      2.69 o 
   3  11  11       48.07       55.28      4.57 o 
   4  11  11       87.97       89.53      5.52 o 
  -1  -7  12       17.24       12.92      2.42 o 
   0  -7  12       62.24       71.56      4.38 o 
   1  -7  12        8.92       10.20      2.42 o 
  -3  -6  12        0.07        4.13      1.74 o 
  -2  -6  12       12.71       10.85      2.27 o 
  -1  -6  12       14.44       10.01      1.86 o 
   0  -6  12       83.78       91.18      3.24 o 
   1  -6  12      125.43      139.39      4.13 o 
   2  -6  12       18.96       18.18      3.15 o 
   4  -6  12       24.00       30.12      3.92 o 
  -4  -5  12        4.96       25.41      2.97 o 
  -3  -5  12       16.51       14.07      2.65 o 
  -2  -5  12       23.22       22.39      2.96 o 
  -1  -5  12       29.12       22.37      2.29 o 
   0  -5  12        6.22        7.60      1.41 o 
   1  -5  12       43.90       49.41      2.58 o 
   2  -5  12        2.80        1.16      1.99 o 
   3  -5  12       40.51       50.53      4.20 o 
   4  -5  12        5.06       10.59      2.89 o 
   5  -5  12        4.38        4.29      2.38 o 
  -5  -4  12       47.48       51.45      2.83 o 
  -3  -4  12       38.58       40.70      3.47 o 
  -2  -4  12        1.94        1.54      1.17 o 
  -1  -4  12        4.81        6.15      1.42 o 
   0  -4  12        0.02       -0.77      1.04 o 
   1  -4  12       16.36       16.23      1.77 o 
   2  -4  12        1.46       10.01      1.96 o 
   3  -4  12        4.40        3.94      2.19 o 
   4  -4  12       17.07       17.25      3.16 o 
   5  -4  12       32.70       29.57      3.86 o 
   6  -4  12        0.09        0.08      1.75 o 
  -6  -3  12        3.30        4.63      1.50 o 
  -5  -3  12      162.55      184.76      4.52 o 
  -4  -3  12      128.39      137.95      6.14 o 
  -3  -3  12       23.32       26.82      2.75 o 
  -2  -3  12       28.73       29.53      2.82 o 
  -1  -3  12      137.26      129.70      3.54 o 
   0  -3  12       76.12       68.68      2.86 o 
   1  -3  12       22.02       26.41      1.96 o 
   2  -3  12      148.97      163.72      6.08 o 
   3  -3  12        1.51        1.14      1.85 o 
   4  -3  12        8.04        5.49      2.30 o 
   5  -3  12       12.67       12.27      2.87 o 
   6  -3  12       67.83       43.82      5.02 o 
  -6  -2  12       24.66       23.35      2.91 o 
  -5  -2  12      158.57      174.66      4.34 o 
  -4  -2  12       12.43       11.03      1.43 o 
  -3  -2  12       59.29       51.23      3.60 o 
  -2  -2  12       27.98       27.46      2.70 o 
  -1  -2  12      185.28      184.09      5.84 o 
   0  -2  12       37.79       37.12      2.19 o 
   1  -2  12       70.14       73.24      2.86 o 
   2  -2  12       41.84       50.83      3.12 o 
   3  -2  12       16.22       19.54      2.90 o 
   4  -2  12       21.31       26.65      2.64 o 
   5  -2  12        7.75        8.50      1.35 o 
   6  -2  12       31.45       36.10      4.10 o 
   7  -2  12        8.94       -2.00      2.00 o 
  -6  -1  12      168.97      172.04      5.56 o 
  -5  -1  12       72.73       85.39      4.41 o 
  -4  -1  12        1.06        1.58      0.73 o 
  -3  -1  12       71.32       74.84      4.25 o 
  -2  -1  12       50.23       49.42      3.41 o 
  -1  -1  12      129.99      132.85      3.66 o 
   0  -1  12        0.98       -0.14      0.96 o 
   1  -1  12       17.81       16.39      2.08 o 
   2  -1  12       16.18       13.09      1.88 o 
   3  -1  12      178.29      189.36      5.53 o 
   4  -1  12       72.25       74.76      2.59 o 
   5  -1  12        4.96        4.27      2.09 o 
   6  -1  12       32.61       34.44      3.02 o 
   7  -1  12       18.80       19.76      3.50 o 
  -7   0  12        4.35        5.62      2.03 o 
  -6   0  12       32.13       30.66      2.58 o 
  -5   0  12       29.20       35.52      2.67 o 
  -4   0  12      355.18      344.56      5.69 o 
  -3   0  12       45.02       41.43      3.21 o 
  -2   0  12       29.33       30.01      2.80 o 
  -1   0  12       10.43       12.71      2.95 o 
   0   0  12      101.79      101.35      3.31 o 
   1   0  12      176.06      167.39      4.16 o 
   2   0  12       29.45       32.16      6.11 o 
   3   0  12       13.97       12.64      2.34 o 
   4   0  12       95.62      101.19      3.38 o 
   5   0  12        1.92        1.95      1.92 o 
   6   0  12      155.58      164.92      5.89 o 
   7   0  12        0.53        1.81      2.12 o 
  -7   1  12       50.42       58.17      3.13 o 
  -6   1  12        4.63        4.80      1.24 o 
  -5   1  12       97.68       93.96      3.54 o 
  -4   1  12       66.55       69.82      2.57 o 
  -3   1  12      101.49      114.00      5.24 o 
  -2   1  12      239.32      228.31      4.54 o 
  -1   1  12       28.94       26.81      4.28 o 
   0   1  12       31.68       25.63      1.85 o 
   1   1  12      289.55      299.72      5.78 o 
   2   1  12      112.74      113.25      5.58 o 
   3   1  12      184.25      178.27      3.78 o 
   4   1  12        7.95       10.80      1.41 o 
   5   1  12       69.16       70.22      6.13 o 
   6   1  12      266.97      271.63      7.69 o 
   7   1  12        6.38        9.45      1.80 o 
   8   1  12      120.20      120.47      7.06 o 
  -7   2  12       50.98       55.13      3.08 o 
  -6   2  12      192.48      198.31      6.69 o 
  -5   2  12       14.39       18.48      2.17 o 
  -4   2  12       27.28       28.75      1.86 o 
  -3   2  12      112.06      108.80      4.12 o 
  -2   2  12      128.87      126.42      3.32 o 
  -1   2  12        8.84       13.29      2.16 o 
   0   2  12      226.57      225.53      5.01 o 
   1   2  12        7.93        8.37      1.22 o 
   2   2  12       10.41        6.58      1.41 o 
   3   2  12        0.15        2.44      1.15 o 
   4   2  12       26.33       32.22      1.95 o 
   5   2  12        0.20       -1.05      1.36 o 
   6   2  12       38.73       34.01      5.10 o 
   7   2  12        4.67        7.03      2.70 o 
   8   2  12      268.41      270.97     10.82 o 
  -7   3  12       24.73       33.14      5.79 o 
  -6   3  12       25.45       23.66      2.49 o 
  -5   3  12       14.33       13.79      1.51 o 
  -4   3  12        9.67        5.74      1.30 o 
  -3   3  12        0.60        0.42      0.78 o 
  -2   3  12       29.65       32.16      2.00 o 
  -1   3  12      105.16      104.22      3.29 o 
   0   3  12       97.05       94.76      3.11 o 
   1   3  12       14.19       14.85      1.42 o 
   2   3  12        6.55        7.87      2.26 o 
   3   3  12       64.40       61.83      2.74 o 
   4   3  12      129.18      124.27      3.24 o 
   5   3  12       13.20       13.57      1.98 o 
   6   3  12       43.02       48.62      4.16 o 
   7   3  12       15.24       12.61      2.12 o 
   8   3  12       15.66       -0.18      2.15 o 
  -6   4  12       71.91       66.33      3.81 o 
  -5   4  12       81.74       83.49      3.60 o 
  -4   4  12       85.57       83.23      3.46 o 
  -3   4  12      119.35      126.38      4.09 o 
  -2   4  12       15.98       10.92      2.50 o 
  -1   4  12        0.10       -0.03      1.50 o 
   0   4  12       56.09       51.86      2.37 o 
   1   4  12       63.92       62.52      2.39 o 
   2   4  12       46.57       50.71      4.01 o 
   3   4  12      463.97      460.05     11.83 o 
   4   4  12       35.52       38.44      3.56 o 
   5   4  12        3.17        3.87      1.08 o 
   6   4  12        3.09        5.19      2.73 o 
   7   4  12       13.63       23.75      3.06 o 
  -6   5  12       24.57       30.38      3.02 o 
  -5   5  12        0.97        1.82      1.00 o 
  -4   5  12        2.63        2.32      1.52 o 
  -3   5  12       21.76       20.94      2.04 o 
  -2   5  12       16.20       16.16      2.55 o 
  -1   5  12      133.41      144.31      3.93 o 
   0   5  12        5.94        6.54      1.11 o 
   1   5  12        8.65        7.69      0.84 o 
   2   5  12        5.02        3.92      1.95 o 
   3   5  12      202.89      206.33      4.84 o 
   4   5  12       92.32      109.20      3.51 o 
   5   5  12        7.16       -1.52      1.52 o 
   6   5  12       38.42       34.47      6.03 o 
  -6   6  12       16.43       15.61      2.02 o 
  -5   6  12       42.21       39.59      2.67 o 
  -4   6  12        0.33       -0.28      0.97 o 
  -3   6  12       45.42       43.19      2.52 o 
  -2   6  12       63.71       26.75      2.41 o 
  -1   6  12        4.22        5.12      1.14 o 
   0   6  12        4.35        3.10      1.11 o 
   1   6  12      223.09      222.57      7.88 o 
   2   6  12        0.44        3.78      1.93 o 
   3   6  12      175.17      182.06      5.57 o 
   4   6  12       28.40       34.59      1.98 o 
   5   6  12        5.30        6.82      2.07 o 
   6   6  12       48.46       51.25      4.53 o 
  -5   7  12       17.95       19.65      4.22 o 
  -4   7  12        0.35       -0.07      0.80 o 
  -3   7  12       12.48       11.77      1.70 o 
  -2   7  12       24.99       25.54      1.83 o 
  -1   7  12       37.57       37.17      2.19 o 
   0   7  12        7.08        6.04      1.18 o 
   1   7  12        0.07       -1.21      1.51 o 
   2   7  12        0.07        0.57      1.75 o 
   3   7  12        0.25       -0.77      1.80 o 
   4   7  12       37.19       39.01      2.32 o 
   5   7  12        0.09        3.97      1.74 o 
   6   7  12        8.02       10.35      2.53 o 
  -5   8  12        0.54        0.56      1.01 o 
  -4   8  12      276.57      276.51      6.95 o 
  -3   8  12      147.30      163.21      7.65 o 
  -2   8  12      264.55      276.12      6.20 o 
  -1   8  12       95.99      105.32      2.79 o 
   0   8  12       46.92       47.40      2.28 o 
   1   8  12      133.95      134.32      6.28 o 
   2   8  12        6.61        7.31      2.45 o 
   3   8  12        7.69        7.47      2.39 o 
   4   8  12      170.63      188.36      8.88 o 
   5   8  12      126.49      119.72      7.31 o 
   6   8  12       58.29       71.67      5.53 o 
  -4   9  12      171.59      177.59      5.55 o 
  -3   9  12       10.75       10.73      1.58 o 
  -2   9  12       17.30       16.98      1.24 o 
  -1   9  12        0.47       -0.36      0.88 o 
   0   9  12       95.94      107.85      5.55 o 
   1   9  12       25.80       26.47      3.43 o 
   2   9  12       49.70       53.35      4.40 o 
   3   9  12       81.25       78.40      5.19 o 
   4   9  12       70.71       68.97      3.72 o 
   5   9  12        2.26        0.92      1.66 o 
  -2  10  12        1.43        0.56      0.76 o 
  -1  10  12       33.70       31.54      2.08 o 
   0  10  12        2.26        3.08      1.68 o 
   1  10  12       12.20       15.30      2.69 o 
   2  10  12       37.98       46.18      4.22 o 
   3  10  12      110.55      119.98      6.46 o 
   4  10  12       27.81       23.15      3.55 o 
   0  11  12       54.90       54.52      4.11 o 
   1  11  12        0.79        3.00      1.62 o 
  -2  -5  13       12.42       15.32      2.50 o 
  -1  -5  13       31.34       20.80      2.84 o 
   0  -5  13       96.50      103.92      3.47 o 
   1  -5  13       13.72       14.84      2.90 o 
   2  -5  13       33.45       32.39      3.60 o 
  -4  -4  13      153.60      146.62      6.71 o 
  -3  -4  13       28.19       24.75      2.92 o 
  -2  -4  13       25.89       22.86      2.68 o 
  -1  -4  13       34.96       40.39      3.40 o 
   0  -4  13        0.01        0.23      1.18 o 
   1  -4  13       82.33       85.93      3.24 o 
   2  -4  13       88.58       90.39      5.46 o 
   3  -4  13       66.14       74.09      5.01 o 
   4  -4  13        0.78       -1.76      1.76 o 
  -4  -3  13      146.39      143.22      6.51 o 
  -3  -3  13       23.64       24.99      2.85 o 
  -2  -3  13       21.67       22.95      2.62 o 
  -1  -3  13       52.28       55.63      3.71 o 
   0  -3  13       34.16       37.35      2.28 o 
   1  -3  13       27.24       27.09      2.02 o 
   2  -3  13       39.20       24.87      2.84 o 
   3  -3  13       72.94       76.83      5.16 o 
   4  -3  13        6.09        6.71      2.61 o 
   5  -3  13        1.70        1.34      2.11 o 
  -4  -2  13       39.14       40.89      3.57 o 
  -3  -2  13       41.06       44.75      3.61 o 
  -2  -2  13       26.91       25.32      2.74 o 
  -1  -2  13       10.39       12.31      1.44 o 
   0  -2  13        5.51        5.47      1.24 o 
   1  -2  13      124.23      130.01      3.87 o 
   2  -2  13        4.96       12.48      2.56 o 
   3  -2  13       10.91        9.89      2.63 o 
   4  -2  13        1.32        1.78      2.08 o 
   5  -2  13       23.73       23.32      3.50 o 
  -5  -1  13        0.40        1.19      2.74 o 
  -4  -1  13       19.39       22.82      3.12 o 
  -3  -1  13      100.53      105.38      5.31 o 
  -2  -1  13       69.19       67.57      4.23 o 
  -1  -1  13       10.76        9.64      1.77 o 
   0  -1  13        0.67        1.68      1.01 o 
   1  -1  13        0.78        0.34      0.85 o 
   2  -1  13       21.87       17.24      2.97 o 
   3  -1  13       67.80       76.63      5.17 o 
   4  -1  13        7.76       12.46      2.71 o 
   5  -1  13        0.03        2.92      1.93 o 
   6  -1  13       23.82       20.08      2.61 o 
  -6   0  13       16.22       17.97      2.61 o 
  -5   0  13        3.05        4.93      1.13 o 
  -4   0  13       62.79       62.57      4.26 o 
  -3   0  13      269.78      265.62      8.75 o 
  -2   0  13       13.84       14.62      2.46 o 
  -1   0  13      154.57      159.92      4.19 o 
   0   0  13       18.67       17.51      1.78 o 
   1   0  13       22.88       22.77      1.77 o 
   2   0  13       19.47       22.34      3.26 o 
   3   0  13        9.52        5.91      2.40 o 
   5   0  13       84.48       89.71      3.76 o 
   6   0  13        1.39        2.40      2.38 o 
  -6   1  13       13.54       11.49      2.13 o 
  -5   1  13        0.29        0.10      0.80 o 
  -4   1  13       23.60       25.88      2.89 o 
  -3   1  13      114.16      111.50      5.49 o 
  -2   1  13      109.74       96.53      4.92 o 
  -1   1  13       57.32       51.65      2.64 o 
   0   1  13       22.13       23.06      1.88 o 
   1   1  13       91.77       45.46      3.50 o 
   2   1  13        0.04        1.97      1.87 o 
   3   1  13       35.02       41.84      4.02 o 
   4   1  13       66.60       61.87      7.38 o 
   5   1  13       37.69       42.00      3.72 o 
   6   1  13       53.44       59.12      4.13 o 
   7   1  13       11.25       12.23      2.90 o 
  -6   2  13        9.51        8.20      2.57 o 
  -5   2  13        9.11        7.29      1.51 o 
  -4   2  13       72.61       71.21      4.47 o 
  -3   2  13       40.46       32.02      3.17 o 
  -2   2  13       66.01       65.36      3.97 o 
  -1   2  13       21.62       22.88      1.84 o 
   0   2  13        5.48        3.63      1.08 o 
   1   2  13       50.43       49.14      2.26 o 
   2   2  13       49.76       48.48      4.09 o 
   3   2  13      654.18      667.09     15.96 o 
   4   2  13       16.57       20.60      2.79 o 
   5   2  13        7.68        9.18      1.76 o 
   6   2  13        2.52        5.86      2.08 o 
   7   2  13        0.04        5.93      1.99 o 
  -6   3  13      165.56      169.88      5.40 o 
  -5   3  13      144.28      150.04      6.83 o 
  -4   3  13       28.83       29.72      3.06 o 
  -3   3  13        1.92       -0.85      1.10 o 
  -2   3  13       29.98       32.56      1.84 o 
  -1   3  13      145.18      149.33      4.08 o 
   0   3  13       95.94       96.82      3.30 o 
   1   3  13        2.98        3.25      0.92 o 
   2   3  13       66.01       66.03      4.67 o 
   3   3  13      170.93      173.55      8.13 o 
   4   3  13        0.02        1.23      1.01 o 
   5   3  13      189.16      191.83      8.37 o 
   6   3  13        5.59        0.55      3.93 o 
   7   3  13       11.02        1.91      2.79 o 
  -6   4  13      110.41      110.57      5.79 o 
  -5   4  13       16.73       18.82      2.15 o 
  -4   4  13      114.88      111.45      5.96 o 
  -3   4  13       77.82       68.51      4.28 o 
  -2   4  13       15.05       14.57      1.49 o 
  -1   4  13       31.60       32.58      2.08 o 
   0   4  13      169.42      163.48      4.26 o 
   1   4  13       70.63       80.70      2.92 o 
   2   4  13       73.64       76.17      4.97 o 
   3   4  13       50.67       49.45      4.35 o 
   4   4  13       15.26       16.39      2.53 o 
   5   4  13        0.63        0.96      1.06 o 
   6   4  13       30.26       31.80      2.74 o 
   7   4  13       17.54       26.53      3.40 o 
  -5   5  13       19.97       19.24      2.21 o 
  -4   5  13       39.25       44.55      4.36 o 
  -3   5  13       16.91       15.09      2.48 o 
  -2   5  13       32.92       32.45      2.57 o 
  -1   5  13      112.78      110.12      3.48 o 
   0   5  13       68.89       73.42      2.84 o 
   1   5  13       35.00       33.51      3.44 o 
   2   5  13        9.10        5.80      2.34 o 
   3   5  13       32.74       36.43      3.93 o 
   4   5  13        3.17        6.39      1.48 o 
   5   5  13       42.06       32.83      3.04 o 
   6   5  13       27.51       32.21      3.86 o 
  -5   6  13        3.87        4.28      1.42 o 
  -4   6  13        9.26        5.80      1.36 o 
  -3   6  13       83.16       84.60      4.76 o 
  -2   6  13      248.45      246.05      5.16 o 
  -1   6  13       45.10       50.13      2.45 o 
   0   6  13        8.60        8.23      1.06 o 
   1   6  13       64.46       64.64      4.48 o 
   2   6  13       46.82       53.34      4.30 o 
   3   6  13       35.53       27.39      3.72 o 
   4   6  13       32.47       28.22      3.01 o 
   5   6  13      255.51      249.80     10.77 o 
   6   6  13       36.49       48.77      4.61 o 
  -4   7  13      137.54      141.47      4.82 o 
  -3   7  13        2.83        0.42      1.01 o 
  -2   7  13        2.93        2.16      1.79 o 
  -1   7  13        4.82        4.50      1.49 o 
   0   7  13       11.65        7.22      1.56 o 
   1   7  13       77.11       85.21      5.09 o 
   2   7  13        7.44        7.99      2.46 o 
   3   7  13       83.65       93.79      5.71 o 
   4   7  13       34.29       36.62      3.66 o 
   5   7  13      110.91      121.31      7.31 o 
  -3   8  13       25.39       25.53      2.93 o 
  -2   8  13        1.04        1.11      0.78 o 
  -1   8  13        4.64        4.10      1.17 o 
   0   8  13        2.98        3.18      1.82 o 
   1   8  13       30.81       37.56      3.67 o 
   2   8  13        0.05       -1.76      1.76 o 
   3   8  13       59.65       65.76      5.01 o 
   4   8  13        1.75        4.69      2.02 o 
   5   8  13       94.07      102.82      6.93 o 
  -2   9  13       34.63       35.49      3.13 o 
  -1   9  13      202.10      219.98      5.06 o 
   0   9  13       46.33       51.46      4.12 o 
   1   9  13       15.17       21.87      3.04 o 
   2   9  13        0.25       -0.44      1.94 o 
   3   9  13       29.44       33.77      3.93 o 
   4   9  13       65.34       65.12      4.98 o 
   0  10  13       15.76       12.07      2.47 o 
   1  10  13       76.91       87.87      5.13 o 
  -1  -4  14       36.25       37.59      3.43 o 
   0  -4  14       73.37       74.26      4.34 o 
   1  -4  14        4.01        1.39      2.44 o 
   2  -4  14       22.47       18.15      3.22 o 
  -2  -3  14      228.66      227.09      8.18 o 
  -1  -3  14       25.32       24.92      2.81 o 
   0  -3  14        0.53        0.53      0.98 o 
   1  -3  14        0.03        0.58      0.95 o 
   2  -3  14       42.16       43.42      4.04 o 
   3  -3  14       58.32       61.12      4.69 o 
  -3  -2  14      279.27      292.80      9.68 o 
  -2  -2  14      243.25      267.85      8.90 o 
  -1  -2  14        2.12        2.45      1.50 o 
   0  -2  14       57.64       58.85      2.73 o 
   1  -2  14       15.40       17.61      1.78 o 
   2  -2  14       16.47       19.50      3.12 o 
   3  -2  14       38.66       37.94      4.02 o 
   4  -2  14       99.39       98.86      6.05 o 
  -4  -1  14       10.48       11.32      2.32 o 
  -3  -1  14       32.35       40.00      3.57 o 
  -2  -1  14        7.10        6.58      1.62 o 
  -1  -1  14       23.88       23.89      2.71 o 
   0  -1  14       79.99       83.37      3.19 o 
   1  -1  14       32.96       36.36      2.14 o 
   2  -1  14        4.35        5.95      2.05 o 
   3  -1  14        0.87       -0.74      1.91 o 
   4  -1  14       39.96       41.23      4.27 o 
   5  -1  14       31.55       36.63      4.22 o 
  -4   0  14       45.89       43.49      3.72 o 
  -3   0  14       24.11       26.13      2.98 o 
  -2   0  14       46.38       51.65      3.64 o 
  -1   0  14       24.12       28.12      1.97 o 
   0   0  14       31.11       32.02      2.15 o 
   1   0  14       89.51       96.92      3.23 o 
   2   0  14       15.57       17.89      3.01 o 
   3   0  14       69.36       70.60      5.13 o 
   4   0  14        0.02       -1.86      1.86 o 
   5   0  14       19.78       20.11      3.37 o 
  -4   1  14        7.55        4.88      1.91 o 
  -3   1  14        3.70        3.20      1.53 o 
  -2   1  14      104.33      101.19      5.03 o 
  -1   1  14       50.95       53.98      4.70 o 
   0   1  14       43.48       45.16      2.40 o 
   1   1  14      181.94      189.71      5.26 o 
   2   1  14       35.77       43.21      4.12 o 
   3   1  14        1.67        3.11      2.30 o 
   4   1  14        9.93       10.17      2.84 o 
   5   1  14       98.62      113.45      6.28 o 
  -5   2  14        4.57        3.88      1.89 o 
  -4   2  14       35.54       39.27      3.63 o 
  -3   2  14        2.03        3.93      1.51 o 
  -1   2  14      175.80      190.09      4.71 o 
   0   2  14       30.81       35.84      2.18 o 
   1   2  14        1.19        0.43      1.32 o 
   2   2  14        0.41       -1.69      1.69 o 
   3   2  14       48.91       55.05      4.70 o 
   4   2  14       71.70       82.16      5.47 o 
   5   2  14       58.75       64.42      3.62 o 
   6   2  14       98.17      105.21      6.96 o 
  -4   3  14      102.28      110.91      5.78 o 
  -3   3  14        4.30        7.04      1.86 o 
  -2   3  14       63.63       52.79      3.54 o 
  -1   3  14       20.62       26.07      2.00 o 
   0   3  14        3.31        2.29      1.05 o 
   2   3  14      132.30      139.74      6.62 o 
   3   3  14        2.58        5.18      2.31 o 
   4   3  14        8.70        7.93      2.63 o 
   5   3  14      103.64      114.60      4.69 o 
  -4   4  14       22.32       24.25      3.36 o 
  -3   4  14        5.62        6.25      1.71 o 
  -2   4  14       43.97       42.28      3.45 o 
  -1   4  14        3.84        3.31      1.11 o 
   0   4  14       18.86       18.33      1.77 o 
   1   4  14       11.92        4.83      1.77 o 
   2   4  14        0.21       -1.54      1.54 o 
   3   4  14       14.06       18.02      3.30 o 
   4   4  14        3.43        4.33      1.85 o 
   5   4  14      178.48      198.13      6.71 o 
  -4   5  14      202.33      212.08      8.15 o 
  -3   5  14        5.25        9.49      1.63 o 
  -2   5  14      118.76      125.72      5.73 o 
  -1   5  14        2.57        3.28      1.16 o 
   0   5  14      109.51      111.36      3.53 o 
   1   5  14       55.22       51.73      4.01 o 
   2   5  14      108.76      105.34      5.87 o 
   3   5  14        4.24       10.48      2.64 o 
   4   5  14       24.79       23.01      3.68 o 
   5   5  14      134.74      145.78      8.18 o 
  -2   6  14       46.62       39.31      3.27 o 
  -1   6  14        0.95        1.85      1.18 o 
   0   6  14       11.34       10.88      1.51 o 
   1   6  14        6.19        7.45      2.20 o 
   2   6  14      108.92      115.27      6.20 o 
   3   6  14       18.48       20.01      3.38 o 
   4   6  14        8.45        9.59      2.64 o 
  -3   7  14       55.13       58.47      4.08 o 
  -2   7  14       39.90       46.21      3.56 o 
  -1   7  14      140.00      146.19      4.00 o 
   0   7  14       84.94       83.18      4.91 o 
   1   7  14        3.05        6.05      1.92 o 
   2   7  14        6.55        4.99      2.42 o 
   3   7  14       13.86       17.48      3.35 o 
   4   7  14       45.38       48.42      4.52 o 
  -2   8  14       64.38       71.16      4.19 o 
  -1   8  14        6.80        7.89      1.38 o 
   0   8  14      137.10      150.80      6.54 o 
   2   8  14        0.05        0.11      1.79 o 
   3   8  14       57.95       66.78      5.12 o 
   0  -2  15       13.75       18.60      1.84 o 
   1  -2  15       10.72       15.54      2.77 o 
  -2  -1  15       30.72       27.54      2.90 o 
  -1  -1  15      264.18      272.62      8.83 o 
   0  -1  15      149.62      162.63      4.43 o 
   1  -1  15        8.01        7.28      2.36 o 
   2  -1  15       13.48       12.74      2.79 o 
  -2   0  15       18.18       24.49      2.73 o 
  -1   0  15      112.98      122.09      5.71 o 
   0   0  15      163.53      182.87      4.72 o 
   1   0  15        1.84        3.82      2.03 o 
   2   0  15       26.35       17.34      2.86 o 
   3   0  15       14.90       20.35      3.37 o 
  -3   1  15       52.63       52.56      3.95 o 
  -2   1  15       53.47       54.83      4.02 o 
  -1   1  15      331.69      353.25     10.11 o 
   0   1  15       28.15       29.57      2.05 o 
   1   1  15       29.52       27.69      3.56 o 
   2   1  15      283.46      288.16      9.80 o 
   3   1  15       51.88       52.26      4.60 o 
   4   1  15        0.06       -1.18      1.88 o 
  -3   2  15        7.05        9.76      2.02 o 
  -2   2  15       40.24       35.37      3.24 o 
  -1   2  15        0.06       -0.88      0.88 o 
   0   2  15      189.64      208.83      5.08 o 
   1   2  15       70.60       67.25      4.66 o 
   2   2  15       38.69       51.63      4.28 o 
   3   2  15        3.09        3.73      2.32 o 
   4   2  15      162.36      186.09      8.27 o 
  -3   3  15       97.91      102.04      5.27 o 
  -2   3  15        1.61       -0.34      1.21 o 
  -1   3  15        0.26       -0.54      0.94 o 
   0   3  15       53.20       58.62      2.76 o 
   1   3  15      149.33      157.41      7.00 o 
   2   3  15       43.40       47.87      4.12 o 
   3   3  15       31.12       29.00      4.03 o 
   4   3  15        0.97        0.02      2.11 o 
  -2   4  15       45.77       49.42      3.76 o 
  -1   4  15        0.06        0.25      0.93 o 
   0   4  15        0.64        0.94      0.92 o 
   1   4  15       64.33       63.68      4.67 o 
   2   4  15       23.24       28.15      3.73 o 
   3   4  15       17.61       16.50      3.22 o 
   4   4  15       32.25       40.33      4.39 o 
  -2   5  15       37.60       33.08      3.12 o 
  -1   5  15        6.70       10.34      2.31 o 
   0   5  15        9.09        7.80      1.34 o 
   1   5  15       19.01       28.72      3.68 o 
   2   5  15       23.60       23.65      3.49 o 
   3   5  15        3.08        3.23      2.27 o 
  -1   6  15        9.86        8.21      1.40 o 
   0   6  15        0.02       -0.13      1.61 o 
   1   6  15       26.01       24.40      3.40 o 
   2   6  15       27.91       28.95      3.78 o 
   3   6  15       10.93       11.26      2.87 o 
                                                 
